# Supplementary material for: 1-(4-Carb­oxy­butan-2-yl­idene)-4-phenyl­thio­semicarbazide
Source: Acta Crystallogr Sect E Struct Rep Online. 2012 May 31;68(Pt 6):o1945–6. doi: 10.1107/S1600536812023793 (PMC3379498; doi:10.1107/S1600536812023793)
Supplement: Supplementary file 2 [file e-68-o1945-Isup2.hkl]

# 
# h,k,l, Fc-squared, Fo-squared, sigma(Fo-squared) and status flag 
# 
data_I
_shelx_title ' st10 in P 21/c' 
_shelx_refln_list_code          4 
_shelx_F_calc_maximum      140.11 
_exptl_crystal_F_000       560.00 
_reflns_d_resolution_high  0.8177 
 
loop_ 
 _symmetry_equiv_pos_as_xyz 
 'x, y, z' 
 '-x, y+1/2, -z+1/2' 
 '-x, -y, -z' 
 'x, -y-1/2, z-1/2' 
 
_cell_length_a    11.2810 
_cell_length_b     9.3450 
_cell_length_c    13.4120 
_cell_angle_alpha  90.000 
_cell_angle_beta  104.176 
_cell_angle_gamma  90.000 
 
_shelx_F_squared_multiplier     1.000 
 
loop_ 
 _refln_index_h 
 _refln_index_k 
 _refln_index_l 
 _refln_F_squared_calc 
 _refln_F_squared_meas 
 _refln_F_squared_sigma 
 _refln_observed_status 
   1   0   0     8794.82     7633.74     14.21 o 
   2   0   0      363.16      369.67      4.53 o 
   3   0   0     2634.75     2592.70     14.94 o 
   4   0   0     1817.24     1877.42     14.48 o 
   5   0   0      234.20      318.09      6.58 o 
   6   0   0        1.76        3.64      1.42 o 
   7   0   0      298.55      329.98      8.88 o 
   8   0   0       46.87       38.14      1.85 o 
   9   0   0        1.14       -0.12      0.69 o 
  10   0   0       50.52       46.05      3.34 o 
  11   0   0      154.62      163.99      5.97 o 
  12   0   0        4.12        3.01      1.01 o 
  13   0   0       30.41       35.12      3.01 o 
   1   1   0     1190.59     1180.48     12.91 o 
   2   1   0       19.37       13.75      0.44 o 
   3   1   0     1378.98     1287.78      6.37 o 
   4   1   0     2301.88     2158.89      8.31 o 
   5   1   0      569.74      707.28      9.63 o 
   6   1   0      972.46      845.96     13.22 o 
   7   1   0        3.50        9.23      0.91 o 
   8   1   0       13.62        5.29      0.64 o 
   9   1   0       14.61       16.09      1.23 o 
  10   1   0      191.01      169.31      3.92 o 
  11   1   0      254.81      263.10      4.55 o 
  12   1   0       14.18       14.11      1.42 o 
  13   1   0       56.24       56.20      2.51 o 
   0   2   0      184.97      180.12      2.45 o 
   1   2   0      155.11      155.98      2.02 o 
   2   2   0     1280.54     1274.86     11.02 o 
   3   2   0      529.83      577.41      7.86 o 
   4   2   0       49.98       41.88      1.68 o 
   5   2   0     1182.52     1232.00     15.60 o 
   6   2   0      190.12      210.03      5.02 o 
   7   2   0      372.02      370.70      4.29 o 
   8   2   0      427.46      429.02      5.20 o 
   9   2   0      390.57      406.11      5.08 o 
  10   2   0      238.02      240.15      4.19 o 
  11   2   0        0.56        0.32      0.77 o 
  12   2   0       16.96       17.20      1.49 o 
  13   2   0        0.03        0.48      1.02 o 
   1   3   0     1816.25     1870.67     10.68 o 
   2   3   0       56.10       40.60      1.71 o 
   3   3   0       66.82       61.15      1.19 o 
   4   3   0      708.39      765.85      6.82 o 
   5   3   0     1178.55     1108.49     11.06 o 
   6   3   0      922.21      972.79      9.10 o 
   7   3   0        0.37        1.64      0.48 o 
   8   3   0      483.05      484.53      5.60 o 
   9   3   0        5.33        9.52      1.28 o 
  10   3   0       83.61       81.14      3.20 o 
  11   3   0        2.11        2.16      0.62 o 
  12   3   0       62.88       59.50      2.43 o 
   0   4   0      127.62      100.89      9.25 o 
   1   4   0       70.03       72.41      1.78 o 
   2   4   0      674.77      595.47      7.35 o 
   3   4   0        8.18        4.49      0.58 o 
   4   4   0      386.58      374.06      7.66 o 
   5   4   0      335.51      326.16      5.59 o 
   6   4   0      156.96      142.77      2.42 o 
   7   4   0      328.70      312.19      3.55 o 
   8   4   0        4.42        3.01      0.60 o 
   9   4   0      454.31      454.56      7.44 o 
  10   4   0        4.92        7.37      1.13 o 
  11   4   0       87.06       88.67      2.51 o 
  12   4   0       58.84       61.20      2.84 o 
   1   5   0      375.14      410.95      6.85 o 
   2   5   0      809.70      846.77     10.07 o 
   3   5   0      572.45      645.19      8.44 o 
   4   5   0       48.09       39.14      1.53 o 
   5   5   0       22.25       23.03      1.05 o 
   6   5   0      302.40      310.75      3.76 o 
   7   5   0        1.92        1.57      0.49 o 
   8   5   0       23.75       21.57      1.17 o 
   9   5   0        7.78        6.33      1.04 o 
  10   5   0        3.52        3.81      0.74 o 
  11   5   0       14.12       16.39      1.22 o 
  12   5   0        0.18        0.24      0.80 o 
   0   6   0      115.83       80.36      2.36 o 
   1   6   0        6.51        8.76      0.59 o 
   2   6   0     1063.77     1046.06      6.74 o 
   3   6   0      118.11      127.49      2.12 o 
   4   6   0       72.36       72.26      1.64 o 
   5   6   0      146.97      150.79      2.74 o 
   6   6   0       93.88      102.68      2.27 o 
   7   6   0      241.72      240.41      3.47 o 
   8   6   0      484.23      483.14      5.39 o 
   9   6   0        3.15        2.61      0.67 o 
  10   6   0        1.78        3.21      0.66 o 
  11   6   0        0.10        0.01      0.46 o 
   1   7   0      322.83      365.77      4.01 o 
   2   7   0       49.11       54.88      1.72 o 
   3   7   0      777.05      813.89      7.04 o 
   4   7   0      213.44      203.77      3.27 o 
   5   7   0       64.33       65.17      2.51 o 
   6   7   0        0.48        0.86      0.68 o 
   7   7   0        5.33        3.67      0.91 o 
   8   7   0      338.49      341.43      6.81 o 
   9   7   0       40.76       39.54      1.85 o 
  10   7   0       20.61       20.44      1.13 o 
   0   8   0        3.30        4.60      0.85 o 
   1   8   0       12.53       12.71      1.20 o 
   2   8   0      153.56      153.26      3.47 o 
   3   8   0       97.38      103.09      3.17 o 
   4   8   0       62.29       58.98      2.48 o 
   5   8   0      102.26      105.68      2.92 o 
   6   8   0       23.05       21.46      1.87 o 
   7   8   0      119.84      130.15      4.20 o 
   8   8   0       45.61       45.66      2.29 o 
   9   8   0        0.49        0.00      0.55 o 
   1   9   0       17.22       18.23      1.76 o 
   2   9   0      146.60      146.06      3.34 o 
   3   9   0        0.32       -0.11      0.57 o 
   4   9   0        7.95        7.61      1.26 o 
   5   9   0       32.62       30.25      2.65 o 
   6   9   0       83.43       86.68      4.04 o 
   7   9   0        4.97        4.43      0.83 o 
   8   9   0       12.37       13.01      1.28 o 
   0  10   0       14.08       13.82      2.77 o 
   1  10   0       24.54       24.64      2.40 o 
   2  10   0       10.99       15.13      2.73 o 
   3  10   0       12.34        9.96      2.27 o 
   4  10   0       35.42       34.38      3.58 o 
   5  10   0        4.04        4.10      1.63 o 
   6  10   0        4.15        3.32      1.18 o 
   1  11   0       33.52       32.20      2.95 o 
   2  11   0        3.30        1.16      1.08 o 
   3  11   0       12.61       11.48      1.79 o 
 -13   1   1        1.68        2.23      0.81 o 
 -12   1   1       62.65       60.19      2.30 o 
 -11   1   1       57.13       52.96      2.49 o 
 -10   1   1       19.56       15.80      1.32 o 
  -9   1   1      166.16      162.54      3.03 o 
  -8   1   1      421.98      429.77      4.56 o 
  -7   1   1      373.13      380.03      6.86 o 
  -6   1   1       39.51       38.54      1.70 o 
  -5   1   1       37.12       54.44      1.62 o 
  -4   1   1      327.40      330.00      2.84 o 
  -3   1   1      138.18      138.63      1.75 o 
  -2   1   1    13059.47    11543.41     23.03 o 
  -1   1   1     2589.28     2327.54      9.05 o 
   0   1   1       87.37       90.36      2.73 o 
   1   1   1     1141.37     1039.79      4.00 o 
   2   1   1        6.40       10.55      0.78 o 
   3   1   1       10.48       13.11      0.71 o 
   4   1   1       97.52      101.65      2.38 o 
   5   1   1      549.06      588.45      9.30 o 
   6   1   1       70.28       83.96      7.05 o 
   7   1   1       16.05       19.34      1.00 o 
   8   1   1       77.51       76.80      2.03 o 
   9   1   1       54.30       56.72      1.85 o 
  10   1   1       58.44       59.32      2.73 o 
  11   1   1        2.61        2.19      0.85 o 
  12   1   1        1.45        0.23      0.52 o 
  13   1   1        3.59        3.67      0.98 o 
 -13   2   1        0.90        0.08      0.57 o 
 -12   2   1        0.57        0.28      0.63 o 
 -11   2   1       35.20       32.39      1.97 o 
 -10   2   1        0.01        1.91      0.97 o 
  -9   2   1      255.52      254.14      4.41 o 
  -8   2   1        1.21        0.04      0.52 o 
  -7   2   1       60.32       64.73      1.70 o 
  -6   2   1      621.51      752.38      8.69 o 
  -5   2   1       20.96       18.21      1.37 o 
  -4   2   1      176.05      171.45      3.59 o 
  -3   2   1     2092.00     2046.52     10.69 o 
  -2   2   1      738.17      705.15      8.97 o 
  -1   2   1     2040.20     2064.63     35.82 o 
   0   2   1    15216.35    10465.01     75.37 o 
   1   2   1      883.59      826.10      6.00 o 
   2   2   1      274.86      324.10      4.58 o 
   3   2   1      168.25      197.89      2.66 o 
   4   2   1       39.20       40.56      1.66 o 
   5   2   1      545.88      578.05     11.46 o 
   6   2   1      167.42      170.23      3.35 o 
   7   2   1      128.62      138.85      2.66 o 
   8   2   1        8.12        6.13      0.72 o 
   9   2   1      214.26      219.94      4.53 o 
  10   2   1       76.60       72.86      2.34 o 
  11   2   1       28.00       24.74      1.43 o 
  12   2   1        2.88        2.32      0.92 o 
 -13   3   1        2.98        3.28      1.03 o 
 -12   3   1        3.03        3.27      0.75 o 
 -11   3   1        2.11        0.88      0.60 o 
 -10   3   1       65.01       65.65      2.91 o 
  -9   3   1       17.87       18.31      1.58 o 
  -8   3   1       57.61       58.37      2.03 o 
  -7   3   1       13.02       12.58      0.79 o 
  -6   3   1      119.30      129.76      3.98 o 
  -5   3   1        2.06        1.55      0.66 o 
  -4   3   1      356.71      413.81      7.87 o 
  -3   3   1       20.02       35.19      1.09 o 
  -2   3   1      216.11      196.35      3.07 o 
  -1   3   1     1837.52     1654.90     10.18 o 
   0   3   1     4431.65     4114.91     20.48 o 
   1   3   1      414.81      373.06      4.07 o 
   2   3   1      678.62      702.23      9.42 o 
   3   3   1      769.29      882.38      8.17 o 
   4   3   1     2214.92     2331.93     22.42 o 
   5   3   1      567.99      571.13      6.96 o 
   6   3   1       77.69       85.75      2.52 o 
   7   3   1      435.79      428.17      5.04 o 
   8   3   1        0.20        1.18      0.67 o 
   9   3   1       87.68       86.87      2.60 o 
  10   3   1        8.41        9.70      1.00 o 
  11   3   1        1.10        0.20      0.43 o 
  12   3   1       23.81       21.40      1.40 o 
 -12   4   1        5.37        7.37      1.24 o 
 -11   4   1       20.10       17.83      1.25 o 
 -10   4   1        2.25        3.03      1.18 o 
  -9   4   1        3.16        2.87      1.02 o 
  -8   4   1       70.44       67.94      2.05 o 
  -7   4   1      165.75      175.63      2.80 o 
  -6   4   1        1.94        1.17      0.36 o 
  -5   4   1       36.15       37.21      2.17 o 
  -4   4   1     1534.44     1627.19     28.97 o 
  -3   4   1      557.07      593.75     11.20 o 
  -2   4   1      206.30      254.42      5.64 o 
  -1   4   1      277.38      267.96      4.24 o 
   0   4   1      130.08      127.52      3.05 o 
   1   4   1      340.90      339.51      6.19 o 
   2   4   1     1251.86     1413.41     14.56 o 
   3   4   1      110.06      109.38      2.25 o 
   4   4   1      121.01      161.66      3.45 o 
   5   4   1       44.19       37.11      1.71 o 
   6   4   1       21.34       21.94      0.96 o 
   7   4   1       48.68       49.82      1.56 o 
   8   4   1      213.41      215.06      3.73 o 
   9   4   1      113.69      109.07      2.88 o 
  10   4   1       92.24       87.88      2.70 o 
  11   4   1        0.05        0.27      0.46 o 
  12   4   1        2.14        0.55      0.70 o 
 -12   5   1        1.30        0.82      0.61 o 
 -11   5   1        5.26        4.77      0.71 o 
 -10   5   1        0.01       -0.07      0.86 o 
  -9   5   1      119.58      122.84      3.33 o 
  -8   5   1      275.58      264.95      3.82 o 
  -7   5   1      111.26      119.41      2.57 o 
  -6   5   1      103.88      101.76      2.29 o 
  -5   5   1      102.54       83.42      2.63 o 
  -4   5   1      378.18      374.49      4.06 o 
  -3   5   1      517.08      616.41     13.70 o 
  -2   5   1       19.47       24.20      3.90 o 
  -1   5   1      261.82      318.06      6.95 o 
   0   5   1      256.50      282.28      6.40 o 
   1   5   1        1.85        1.12      0.95 o 
   2   5   1       11.82       14.75      1.91 o 
   3   5   1       10.56        8.08      0.88 o 
   4   5   1       41.41       51.04      1.48 o 
   5   5   1       46.22       59.65      1.71 o 
   6   5   1      352.54      336.69      4.11 o 
   7   5   1       44.61       46.53      1.65 o 
   8   5   1       95.85       97.92      3.07 o 
   9   5   1       16.80       14.78      1.12 o 
  10   5   1        3.41        4.47      0.93 o 
  11   5   1        0.02        0.60      0.55 o 
 -11   6   1        2.40        3.15      0.57 o 
 -10   6   1       11.34       12.89      1.01 o 
  -9   6   1       20.53       21.23      1.33 o 
  -8   6   1       54.28       50.87      1.61 o 
  -7   6   1       86.06       81.07      2.00 o 
  -6   6   1       33.87       38.52      1.43 o 
  -5   6   1        1.17       -0.03      0.47 o 
  -4   6   1        3.26        8.45      0.69 o 
  -3   6   1       63.92       58.64      1.43 o 
  -2   6   1      103.90       89.25      1.76 o 
  -1   6   1        4.15        3.98      0.64 o 
   0   6   1       10.60        9.81      0.66 o 
   1   6   1       21.84       41.73      1.15 o 
   2   6   1       90.56      106.90      1.95 o 
   3   6   1      355.37      343.04      3.49 o 
   4   6   1       74.98       66.32      1.74 o 
   5   6   1        5.03        2.76      0.64 o 
   6   6   1      418.17      392.33      7.40 o 
   7   6   1       13.26       12.04      1.08 o 
   8   6   1       79.56       78.17      2.62 o 
   9   6   1        4.49        6.24      0.88 o 
  10   6   1        2.93        3.30      0.69 o 
  11   6   1        0.28       -0.39      0.39 o 
 -10   7   1        2.90        2.76      0.60 o 
  -9   7   1        7.15        6.80      1.05 o 
  -8   7   1       40.62       48.16      2.02 o 
  -7   7   1        5.54        6.52      0.80 o 
  -6   7   1        9.73        7.10      0.89 o 
  -5   7   1       31.76       28.81      1.75 o 
  -4   7   1        3.93        5.69      0.80 o 
  -3   7   1        8.42        8.06      0.73 o 
  -2   7   1       60.17       50.40      1.61 o 
  -1   7   1        1.05        0.30      0.36 o 
   0   7   1       40.79       51.21      1.35 o 
   1   7   1       31.57       35.33      1.51 o 
   2   7   1       52.30       56.07      1.88 o 
   3   7   1       49.47       49.06      1.71 o 
   4   7   1       62.32       59.14      1.81 o 
   5   7   1        1.69        0.21      0.59 o 
   6   7   1       47.11       52.10      2.11 o 
   7   7   1        3.54        2.21      0.78 o 
   8   7   1        0.19        0.10      0.80 o 
   9   7   1        0.09       -0.39      0.60 o 
  10   7   1        0.59        0.28      0.54 o 
  -9   8   1        5.31        7.23      0.86 o 
  -8   8   1      105.66      106.75      3.42 o 
  -7   8   1       51.81       50.20      2.01 o 
  -6   8   1        3.60        4.33      0.86 o 
  -5   8   1       30.20       30.32      1.82 o 
  -4   8   1      104.27       94.79      2.82 o 
  -3   8   1       21.42       23.66      1.48 o 
  -2   8   1       51.62       53.30      1.80 o 
  -1   8   1       72.17       58.09      2.15 o 
   0   8   1       30.98       30.30      1.72 o 
   1   8   1        1.77        4.15      0.77 o 
   2   8   1      115.01      119.06      3.07 o 
   3   8   1        0.01        0.79      0.64 o 
   4   8   1        9.71        9.81      1.21 o 
   5   8   1        0.58        0.05      0.62 o 
   6   8   1       17.14       18.91      2.62 o 
   7   8   1        1.64        1.11      0.81 o 
   8   8   1       61.72       54.29      1.84 o 
   9   8   1        5.30        5.85      0.65 o 
  -8   9   1       61.55       58.09      2.84 o 
  -7   9   1        3.58        2.38      1.36 o 
  -6   9   1        1.22       -0.06      0.79 o 
  -5   9   1        5.66        2.90      0.98 o 
  -4   9   1       15.66       16.71      1.77 o 
  -3   9   1       54.06       51.48      2.23 o 
  -2   9   1       13.96       15.53      1.45 o 
  -1   9   1       17.55       16.57      1.56 o 
   0   9   1        0.02        0.17      0.90 o 
   1   9   1        0.87        0.43      0.62 o 
   2   9   1        0.02       -0.57      0.80 o 
   3   9   1        8.29        7.61      1.15 o 
   4   9   1        1.12        0.26      1.04 o 
   5   9   1        2.78        1.45      0.82 o 
   6   9   1        0.00       -0.51      0.51 o 
   7   9   1        4.42        4.06      0.70 o 
  -6  10   1        0.69        0.93      0.93 o 
  -5  10   1        9.87        9.27      1.31 o 
  -4  10   1       11.47       12.09      2.18 o 
  -3  10   1        3.21        3.40      1.81 o 
  -2  10   1       71.76       70.65      3.75 o 
  -1  10   1       24.24       20.49      2.18 o 
   0  10   1       25.78       23.77      2.38 o 
   1  10   1       26.21       22.98      2.30 o 
   2  10   1       14.72       12.94      1.79 o 
   3  10   1       26.43       22.48      3.06 o 
   4  10   1       16.22       12.93      2.33 o 
   5  10   1        9.82        9.50      1.80 o 
   6  10   1       10.60       12.70      1.25 o 
  -3  11   1        5.29        3.40      1.13 o 
  -2  11   1        0.13       -0.56      0.75 o 
  -1  11   1       21.09       21.79      2.40 o 
   0  11   1       30.12       31.06      2.29 o 
   1  11   1        1.78        0.94      1.14 o 
   2  11   1        0.51       -0.69      0.75 o 
   3  11   1        0.01       -0.87      0.87 o 
 -13   0   2        1.87        2.86      1.57 o 
 -12   0   2       17.31       20.67      3.26 o 
 -11   0   2      121.22      116.19      5.07 o 
 -10   0   2       39.01       41.27      2.45 o 
  -9   0   2      854.03      956.21      9.43 o 
  -8   0   2       36.53       30.84      1.93 o 
  -7   0   2      901.21      993.67     22.33 o 
  -6   0   2     1324.96     1443.07     53.37 o 
  -5   0   2      513.06      607.11      9.61 o 
  -4   0   2     1166.74     1112.07     30.31 o 
  -3   0   2       56.78       30.25      1.65 o 
  -2   0   2       30.06       33.24      1.46 o 
  -1   0   2     3904.09     3745.93     18.55 o 
   0   0   2     1357.57     1230.74     22.92 o 
   1   0   2     2396.86     2251.37     47.28 o 
   2   0   2     4640.53     4432.72     17.26 o 
   3   0   2      467.81      474.79      3.54 o 
   4   0   2     5014.69     5213.86    146.48 o 
   5   0   2     6595.43     6784.23     48.84 o 
   6   0   2      200.19      196.94      9.35 o 
   7   0   2        1.83        2.47      0.81 o 
   8   0   2      418.70      407.47      7.16 o 
   9   0   2      468.91      454.88     10.36 o 
  10   0   2       20.83       22.20      2.45 o 
  11   0   2      100.23      104.21      4.55 o 
  12   0   2       21.12       15.59      1.57 o 
 -13   1   2       85.38       85.38      3.48 o 
 -12   1   2        6.25        4.40      1.10 o 
 -11   1   2      103.14      104.29      3.42 o 
 -10   1   2      437.75      420.33      9.26 o 
  -9   1   2       11.20       16.04      1.19 o 
  -8   1   2      598.62      528.49      6.58 o 
  -7   1   2      129.95      120.21      3.17 o 
  -6   1   2       18.06        4.90      0.95 o 
  -5   1   2      334.20      408.10      4.69 o 
  -4   1   2      495.03      438.76      4.47 o 
  -3   1   2      225.27      232.45      3.25 o 
  -2   1   2     5212.00     4773.29     17.52 o 
  -1   1   2       44.54       27.63      1.35 o 
   0   1   2     2065.86     1875.21     13.57 o 
   1   1   2     1074.83     1078.66      5.35 o 
   2   1   2      214.79      249.05      4.24 o 
   3   1   2      203.24      181.57      3.41 o 
   4   1   2      169.61      177.44      4.64 o 
   5   1   2     2272.68     2278.26     26.54 o 
   6   1   2      785.96      737.48     10.30 o 
   7   1   2      165.29      187.02      3.08 o 
   8   1   2      833.35      786.01      6.96 o 
   9   1   2       18.14       25.08      1.87 o 
  10   1   2      140.77      127.80      3.88 o 
  11   1   2       45.87       45.30      2.14 o 
  12   1   2        7.14        9.17      0.90 o 
 -13   2   2        9.60        7.11      0.85 o 
 -12   2   2       27.49       28.22      2.26 o 
 -11   2   2       93.54       98.14      3.35 o 
 -10   2   2      228.23      224.61      5.20 o 
  -9   2   2      366.23      368.28      5.26 o 
  -8   2   2        6.26        4.53      0.74 o 
  -7   2   2      172.53      169.19      2.96 o 
  -6   2   2      228.25      255.81      5.21 o 
  -5   2   2     1508.39     1575.74     33.31 o 
  -4   2   2     3514.71     3588.07     37.68 o 
  -3   2   2       13.06       12.13      0.83 o 
  -2   2   2     2637.77     2576.82     12.64 o 
  -1   2   2     9139.44     7285.57    226.63 o 
   0   2   2    13721.03    11560.41    568.84 o 
   1   2   2       23.36       33.80      0.82 o 
   2   2   2     7406.81     6798.65     69.90 o 
   3   2   2     1065.56     1068.19      6.49 o 
   4   2   2      495.53      472.19      6.99 o 
   5   2   2       14.17        8.31      0.98 o 
   6   2   2       53.90       50.86      1.81 o 
   7   2   2       25.97       30.16      1.23 o 
   8   2   2       39.89       37.82      1.53 o 
   9   2   2      233.43      251.76      4.56 o 
  10   2   2       83.25       78.95      2.16 o 
  11   2   2       45.62       50.72      2.17 o 
  12   2   2       19.81       18.56      1.08 o 
 -13   3   2       49.09       48.74      2.21 o 
 -12   3   2       11.53       12.73      1.12 o 
 -11   3   2      123.93      117.59      3.58 o 
 -10   3   2       17.12       14.63      1.54 o 
  -9   3   2      155.38      152.26      3.30 o 
  -8   3   2      354.03      346.06      4.35 o 
  -7   3   2      244.21      268.46      3.56 o 
  -6   3   2      226.30      209.97      5.03 o 
  -5   3   2       56.35       45.59      2.22 o 
  -4   3   2     1678.76     1664.46     14.71 o 
  -3   3   2     1870.23     1770.44     17.68 o 
  -2   3   2      204.28      212.75      5.10 o 
  -1   3   2     3544.43     3518.36     36.02 o 
   0   3   2     1418.12     1474.24     14.50 o 
   1   3   2     1819.51     1834.15     14.77 o 
   2   3   2     3518.88     3588.41     31.49 o 
   3   3   2      136.09      136.23      2.22 o 
   4   3   2      266.42      265.98      3.47 o 
   5   3   2       91.72      122.10      3.32 o 
   6   3   2      157.28      135.90      2.36 o 
   7   3   2        0.54        0.11      0.39 o 
   8   3   2        9.87       12.43      1.04 o 
   9   3   2       19.57       20.29      1.35 o 
  10   3   2       37.51       42.80      1.63 o 
  11   3   2       24.04       22.93      1.12 o 
  12   3   2       22.06       20.24      1.60 o 
 -12   4   2       60.03       56.02      1.99 o 
 -11   4   2       38.50       43.13      2.15 o 
 -10   4   2       26.43       27.20      1.93 o 
  -9   4   2       23.88       22.13      1.45 o 
  -8   4   2       78.13       69.42      2.03 o 
  -7   4   2      558.96      542.77      5.68 o 
  -6   4   2       23.24       26.49      1.13 o 
  -5   4   2      445.89      445.00      8.19 o 
  -4   4   2      279.90      303.04      4.91 o 
  -3   4   2      217.77      194.94      3.69 o 
  -2   4   2      737.53      678.48      8.79 o 
  -1   4   2      124.02      152.96      2.48 o 
   0   4   2      583.34      533.46      5.15 o 
   1   4   2        5.37        5.85      0.82 o 
   2   4   2      682.55      623.79      6.34 o 
   3   4   2      565.99      574.51      5.55 o 
   4   4   2      619.44      621.68      6.42 o 
   5   4   2      136.00      123.11      2.80 o 
   6   4   2       57.35       60.65      1.78 o 
   7   4   2      332.08      325.53      4.95 o 
   8   4   2        1.04        1.62      0.67 o 
   9   4   2       61.36       63.37      2.02 o 
  10   4   2      168.29      159.82      3.15 o 
  11   4   2        9.54       13.98      1.16 o 
  12   4   2       11.90       10.91      1.12 o 
 -12   5   2       29.79       26.45      1.38 o 
 -11   5   2       19.77       22.37      1.48 o 
 -10   5   2        6.07        5.10      0.99 o 
  -9   5   2      226.16      224.10      4.14 o 
  -8   5   2      335.52      343.34      4.76 o 
  -7   5   2        6.88        3.70      0.64 o 
  -6   5   2      785.29      797.93      6.26 o 
  -5   5   2      239.15      228.48      3.52 o 
  -4   5   2      302.22      327.27      5.07 o 
  -3   5   2      211.71      218.42      4.35 o 
  -2   5   2      424.17      436.05      6.44 o 
  -1   5   2     2782.19     3090.44     39.08 o 
   0   5   2       66.23       57.63      1.96 o 
   1   5   2       26.46       36.41      2.08 o 
   2   5   2      589.96      688.71      7.28 o 
   3   5   2      682.56      723.71     13.08 o 
   4   5   2      131.12      139.25      2.52 o 
   5   5   2      233.15      245.11      4.05 o 
   6   5   2      200.90      202.13      3.34 o 
   7   5   2       15.07       13.35      1.04 o 
   8   5   2      151.66      156.86      3.40 o 
   9   5   2        0.05        0.61      0.54 o 
  10   5   2       50.56       54.89      1.82 o 
  11   5   2        0.92        0.70      0.45 o 
 -11   6   2       54.17       57.18      2.28 o 
 -10   6   2        3.28        2.64      0.67 o 
  -9   6   2        1.15        1.70      0.54 o 
  -8   6   2        3.38        4.67      0.61 o 
  -7   6   2      185.90      191.37      3.28 o 
  -6   6   2       29.14       28.00      1.36 o 
  -5   6   2      319.20      316.45      4.20 o 
  -4   6   2       28.45       22.35      0.94 o 
  -3   6   2      891.23      935.33      7.85 o 
  -2   6   2      234.82      237.72      2.89 o 
  -1   6   2      110.27      119.13      2.01 o 
   0   6   2       72.20       59.34      1.43 o 
   1   6   2       57.15       57.45      1.60 o 
   2   6   2       85.91       59.82      1.48 o 
   3   6   2       60.36       67.53      1.63 o 
   4   6   2        0.70        0.96      0.52 o 
   5   6   2       98.38      107.86      2.66 o 
   6   6   2       92.92       88.47      2.42 o 
   7   6   2      488.57      506.88      7.34 o 
   8   6   2        1.71        1.91      0.74 o 
   9   6   2       52.40       55.57      1.88 o 
  10   6   2       27.25       28.32      1.16 o 
 -10   7   2       11.91       12.51      1.08 o 
  -9   7   2      102.23      104.21      3.00 o 
  -8   7   2        6.00        8.12      0.83 o 
  -7   7   2        0.02        0.12      0.51 o 
  -6   7   2      131.41      127.84      2.92 o 
  -5   7   2       79.71       67.44      3.36 o 
  -4   7   2      208.23      210.16      3.49 o 
  -3   7   2        0.44        0.97      0.48 o 
  -2   7   2        8.41       11.71      0.83 o 
  -1   7   2        1.20        1.16      0.38 o 
   0   7   2      207.56      205.20      2.88 o 
   1   7   2      277.07      299.26      3.95 o 
   2   7   2       53.14       47.69      1.63 o 
   3   7   2      224.08      237.90      3.59 o 
   4   7   2      119.90      114.48      3.24 o 
   5   7   2       35.33       38.37      2.32 o 
   6   7   2      213.34      212.04      4.46 o 
   7   7   2      238.58      233.68      5.79 o 
   8   7   2      156.05      165.23      3.52 o 
   9   7   2       59.35       58.39      1.68 o 
  10   7   2        1.70        2.55      0.67 o 
  -9   8   2        1.16        1.40      0.71 o 
  -8   8   2       29.89       31.67      1.71 o 
  -7   8   2      103.03      113.66      2.91 o 
  -6   8   2       30.25       34.71      1.54 o 
  -5   8   2       44.79       45.11      2.17 o 
  -4   8   2       31.63       29.95      1.82 o 
  -3   8   2      180.03      184.73      3.52 o 
  -2   8   2      439.28      433.81      5.36 o 
  -1   8   2       24.36       23.31      1.36 o 
   0   8   2      199.56      214.82      3.96 o 
   1   8   2        2.62        2.35      0.64 o 
   2   8   2        0.46       -0.14      0.55 o 
   3   8   2       16.95       15.41      1.50 o 
   4   8   2       82.95       85.43      3.63 o 
   5   8   2       20.65       20.58      1.40 o 
   6   8   2       36.36       36.15      2.00 o 
   7   8   2       43.85       41.77      2.23 o 
   8   8   2        3.85        3.24      0.57 o 
  -8   9   2       17.09       17.64      1.51 o 
  -7   9   2        5.89        7.10      0.97 o 
  -6   9   2       80.46       75.40      3.62 o 
  -5   9   2       31.75       33.30      2.70 o 
  -4   9   2        2.16        3.74      1.49 o 
  -3   9   2      128.57      125.78      3.37 o 
  -2   9   2        0.54        0.69      0.66 o 
  -1   9   2      112.14      115.55      3.27 o 
   0   9   2        2.78        2.96      0.76 o 
   1   9   2      141.48      144.44      3.62 o 
   2   9   2       85.91       79.69      2.70 o 
   3   9   2      105.18      103.37      3.87 o 
   4   9   2       24.64       22.86      2.24 o 
   5   9   2        8.08        4.86      1.24 o 
   6   9   2        0.76        0.92      0.84 o 
   7   9   2        2.85        4.49      0.79 o 
  -6  10   2        0.00        0.36      0.60 o 
  -5  10   2       26.65       30.62      3.07 o 
  -4  10   2        7.17        8.50      2.02 o 
  -3  10   2        1.06        4.07      1.47 o 
  -2  10   2       16.91       19.35      2.15 o 
  -1  10   2        0.55        1.41      1.08 o 
   0  10   2       23.38       25.10      2.28 o 
   1  10   2       11.16       11.44      2.04 o 
   2  10   2       48.45       49.49      4.19 o 
   3  10   2        6.44        6.71      1.32 o 
   4  10   2        0.79        1.05      0.48 o 
   5  10   2       14.14       15.14      1.12 o 
  -3  11   2        3.48        1.12      0.89 o 
  -2  11   2       13.53       11.29      1.77 o 
  -1  11   2       35.82       36.61      3.03 o 
   0  11   2        0.65        1.48      1.02 o 
   1  11   2       11.81       13.29      1.97 o 
   2  11   2       43.13       37.30      2.74 o 
 -13   1   3        9.59        8.68      1.23 o 
 -12   1   3       11.04        6.81      1.22 o 
 -11   1   3       30.71       33.00      1.99 o 
 -10   1   3       66.26       62.19      2.40 o 
  -9   1   3      174.90      186.94      3.82 o 
  -8   1   3        3.54        4.81      0.68 o 
  -7   1   3       59.87       81.95      2.58 o 
  -6   1   3        4.16        1.15      0.77 o 
  -5   1   3      540.12      566.40      5.13 o 
  -4   1   3        1.87       10.47      0.82 o 
  -3   1   3     1573.97     1484.11      9.86 o 
  -2   1   3    10958.62    10370.26     23.10 o 
  -1   1   3      921.07     1043.70      9.88 o 
   0   1   3     3221.86     3060.64     21.57 o 
   1   1   3       87.47       89.00      1.25 o 
   2   1   3     1278.90     1232.66      8.93 o 
   3   1   3        1.40        1.13      0.47 o 
   4   1   3      424.72      470.10      7.00 o 
   5   1   3      345.56      397.70      7.04 o 
   6   1   3        3.77        3.95      0.63 o 
   7   1   3       23.68       21.52      1.05 o 
   8   1   3        3.69        2.55      0.51 o 
   9   1   3       37.29       37.82      1.72 o 
  10   1   3       46.65       38.54      2.11 o 
  11   1   3        0.07        0.55      0.62 o 
  12   1   3        3.72        3.75      0.73 o 
 -13   2   3       12.52        9.96      1.36 o 
 -12   2   3       11.83        9.18      1.31 o 
 -11   2   3        0.94        1.21      0.82 o 
 -10   2   3      220.03      215.13      5.04 o 
  -9   2   3       17.45       14.14      1.21 o 
  -8   2   3       10.54       14.26      0.92 o 
  -7   2   3        9.12        8.87      0.79 o 
  -6   2   3       16.69       10.49      1.12 o 
  -5   2   3        3.52        0.72      0.60 o 
  -4   2   3      494.48      559.19      5.58 o 
  -3   2   3        0.23        1.14      0.58 o 
  -2   2   3      452.17      434.14      6.34 o 
  -1   2   3    15097.20    12515.86     79.07 o 
   0   2   3     1352.12     1335.87     21.05 o 
   1   2   3      773.02      792.67      7.79 o 
   2   2   3       76.56       94.54      1.28 o 
   3   2   3      332.95      359.39      3.58 o 
   4   2   3       36.64       31.12      1.21 o 
   5   2   3       66.45       81.82      2.39 o 
   6   2   3      488.98      525.92      4.61 o 
   7   2   3        7.99        8.53      0.80 o 
   8   2   3        4.71        5.72      0.73 o 
   9   2   3       59.06       54.64      1.88 o 
  10   2   3        3.26        2.41      0.64 o 
  11   2   3        0.20        0.70      0.70 o 
  12   2   3        0.04        0.00      0.46 o 
 -13   3   3        0.40        0.61      0.53 o 
 -12   3   3       40.99       40.05      1.86 o 
 -11   3   3       29.72       28.53      1.84 o 
 -10   3   3       75.69       72.56      3.01 o 
  -9   3   3      151.05      158.12      3.24 o 
  -8   3   3      211.20      208.89      3.26 o 
  -7   3   3        2.05        1.26      0.47 o 
  -6   3   3      743.05      722.02      9.39 o 
  -5   3   3       82.27       81.98      2.48 o 
  -4   3   3      323.57      323.10      4.57 o 
  -3   3   3      512.50      501.99      6.47 o 
  -2   3   3      476.49      501.60      4.70 o 
  -1   3   3        0.72        2.87      0.42 o 
   0   3   3       21.25       20.29      0.68 o 
   1   3   3      252.79      256.41      3.04 o 
   2   3   3        0.20        0.29      0.38 o 
   3   3   3       50.42       67.72      1.69 o 
   4   3   3       45.54       41.82      1.48 o 
   5   3   3       32.06       35.70      1.38 o 
   6   3   3       37.26       43.99      1.48 o 
   7   3   3        0.94        1.59      0.60 o 
   8   3   3      594.34      563.96      7.15 o 
   9   3   3        5.40        4.96      0.85 o 
  10   3   3        5.73        5.13      0.89 o 
  11   3   3        2.19        0.59      0.45 o 
  12   3   3       15.75       16.64      1.36 o 
 -12   4   3        1.93        2.21      0.62 o 
 -11   4   3       11.17       11.44      1.21 o 
 -10   4   3       37.99       42.55      1.97 o 
  -9   4   3      249.41      241.38      4.37 o 
  -8   4   3        0.06       -0.53      0.53 o 
  -7   4   3        1.77       -0.13      0.46 o 
  -6   4   3      117.50      126.48      2.78 o 
  -5   4   3       10.04        4.95      1.03 o 
  -4   4   3       70.42       84.71      3.19 o 
  -3   4   3        0.60        0.79      0.58 o 
  -2   4   3      376.58      362.54      7.47 o 
  -1   4   3      628.04      648.34      8.82 o 
   0   4   3       54.75       60.83      1.71 o 
   1   4   3       22.47       30.50      1.42 o 
   2   4   3      369.99      373.59      4.81 o 
   3   4   3      217.98      227.07      4.18 o 
   4   4   3        2.91        6.05      0.68 o 
   5   4   3      124.23      122.52      2.65 o 
   6   4   3       83.02       85.58      2.29 o 
   7   4   3      693.74      683.15      9.14 o 
   8   4   3       39.87       38.94      2.05 o 
   9   4   3       13.16       13.25      1.13 o 
  10   4   3        0.01       -0.66      0.66 o 
  11   4   3        6.09        5.39      0.62 o 
 -12   5   3        6.83        7.20      0.70 o 
 -11   5   3        0.03        0.48      0.57 o 
 -10   5   3        0.87        1.21      0.66 o 
  -9   5   3        0.76       -0.28      0.65 o 
  -8   5   3       91.02       89.38      2.58 o 
  -7   5   3      234.85      240.18      3.21 o 
  -6   5   3       31.37       36.80      1.64 o 
  -5   5   3       38.67       44.21      1.74 o 
  -4   5   3       56.84       56.34      1.51 o 
  -3   5   3        1.25        4.50      0.90 o 
  -2   5   3      849.36      877.10     14.66 o 
  -1   5   3     1160.55     1210.42     10.64 o 
   0   5   3     1238.03     1334.79      8.70 o 
   1   5   3       18.36        9.95      1.03 o 
   2   5   3      253.15      277.58      4.61 o 
   3   5   3        0.94       -0.09      0.37 o 
   4   5   3        3.93        6.30      0.68 o 
   5   5   3       30.67       32.14      1.54 o 
   6   5   3       44.50       49.53      2.21 o 
   7   5   3       53.30       46.34      2.45 o 
   8   5   3       60.12       57.48      2.16 o 
   9   5   3       24.82       23.99      1.14 o 
  10   5   3        0.45       -0.19      0.48 o 
  11   5   3        9.90       10.11      1.15 o 
 -11   6   3        0.82       -0.53      0.53 o 
 -10   6   3        0.05       -0.15      0.54 o 
  -9   6   3        1.74        0.46      0.54 o 
  -8   6   3        1.09        0.11      0.58 o 
  -7   6   3       16.43       16.07      1.09 o 
  -6   6   3        0.53        0.46      0.59 o 
  -5   6   3       23.33       21.37      1.22 o 
  -4   6   3       39.73       51.95      1.54 o 
  -3   6   3      111.61      145.94      2.38 o 
  -2   6   3        6.50        9.12      0.63 o 
  -1   6   3       23.35       20.44      0.99 o 
   0   6   3       16.01       18.10      0.83 o 
   1   6   3       30.05       27.87      1.17 o 
   2   6   3       21.69       23.46      1.10 o 
   3   6   3       77.56       95.38      1.93 o 
   4   6   3        0.54        0.41      0.45 o 
   5   6   3       98.08       88.49      2.46 o 
   6   6   3      137.89      134.72      3.22 o 
   7   6   3        4.26        4.53      0.76 o 
   8   6   3       73.43       75.09      2.12 o 
   9   6   3       46.76       47.78      1.54 o 
  10   6   3        0.66        0.72      0.69 o 
 -10   7   3        8.82        6.40      0.77 o 
  -9   7   3        0.00        1.30      0.74 o 
  -8   7   3       20.50       23.19      1.19 o 
  -7   7   3        1.69        1.66      0.54 o 
  -6   7   3       41.11       39.06      1.66 o 
  -5   7   3        6.30        8.01      1.29 o 
  -4   7   3      110.20      110.72      2.55 o 
  -3   7   3       26.46       31.44      1.31 o 
  -2   7   3       27.06       29.80      1.38 o 
  -1   7   3        4.33        4.25      0.51 o 
   0   7   3        0.12        0.94      0.36 o 
   1   7   3       39.13       39.78      1.53 o 
   2   7   3       24.36       31.42      1.36 o 
   3   7   3        0.02        0.61      0.66 o 
   4   7   3       12.69       18.63      1.30 o 
   5   7   3        3.64        5.02      0.98 o 
   6   7   3       98.04       92.30      2.92 o 
   7   7   3        1.56        2.62      0.72 o 
   8   7   3        1.45        2.38      0.58 o 
   9   7   3        2.77        2.52      0.47 o 
  -9   8   3       26.51       26.89      2.91 o 
  -8   8   3        0.71        0.94      0.64 o 
  -7   8   3       31.58       31.44      1.86 o 
  -6   8   3        8.52        7.35      0.81 o 
  -5   8   3       34.82       29.65      1.79 o 
  -4   8   3        0.82        0.99      1.06 o 
  -3   8   3       16.55       14.08      1.10 o 
  -2   8   3      145.49      139.08      3.02 o 
  -1   8   3        3.31        1.31      0.62 o 
   0   8   3       79.77       78.26      2.39 o 
   1   8   3       98.90       98.67      2.70 o 
   2   8   3       39.22       41.48      1.83 o 
   3   8   3        0.95        3.18      0.98 o 
   4   8   3        6.31        5.31      0.96 o 
   5   8   3        2.58        2.28      1.39 o 
   6   8   3      110.67      115.19      3.70 o 
   7   8   3       37.37       39.08      1.58 o 
   8   8   3        4.15        3.48      0.63 o 
  -8   9   3        3.28        3.54      0.86 o 
  -7   9   3        7.64        8.73      1.09 o 
  -6   9   3       10.07        8.54      0.98 o 
  -5   9   3        0.62        1.03      0.66 o 
  -4   9   3        0.00        0.65      0.72 o 
  -3   9   3        0.15        0.44      0.53 o 
  -2   9   3      104.33      101.44      3.04 o 
  -1   9   3       51.45       51.80      2.39 o 
   0   9   3      118.07      123.74      3.26 o 
   1   9   3        4.27        7.13      0.92 o 
   2   9   3       29.36       30.80      1.88 o 
   3   9   3       33.19       30.52      2.13 o 
   4   9   3        5.26        6.03      1.29 o 
   5   9   3        3.02        1.58      0.85 o 
   6   9   3        6.60        6.00      0.92 o 
   7   9   3        7.95        5.87      0.98 o 
  -6  10   3        0.91        0.23      0.42 o 
  -5  10   3       17.94       17.76      1.65 o 
  -4  10   3       13.50       10.29      1.44 o 
  -3  10   3        4.26        3.28      1.78 o 
  -2  10   3        9.13       10.41      1.60 o 
  -1  10   3       15.15       16.25      1.76 o 
   0  10   3       19.79       20.71      2.62 o 
   1  10   3        1.99        0.89      1.03 o 
   2  10   3        0.01        0.69      0.91 o 
   3  10   3       19.71       15.99      1.21 o 
   4  10   3        4.80        4.75      0.72 o 
   5  10   3        4.03        1.77      1.00 o 
  -2  11   3        0.61        1.00      1.00 o 
  -1  11   3        3.94        4.30      1.22 o 
 -13   0   4        5.02        3.54      0.94 o 
 -12   0   4       68.76       71.29      4.32 o 
 -11   0   4        9.69       13.76      1.62 o 
 -10   0   4     1840.33     1821.03     28.12 o 
  -9   0   4      722.46      796.67     17.99 o 
  -8   0   4      111.86      121.46      3.97 o 
  -7   0   4      197.54      215.77      6.62 o 
  -6   0   4       86.73       98.49      4.27 o 
  -5   0   4     1795.67     1894.38     20.85 o 
  -4   0   4     1083.70     1102.38     20.62 o 
  -3   0   4     1654.05     1541.84     18.59 o 
  -2   0   4    19629.64    17149.72     57.96 o 
  -1   0   4     1335.39     1399.89     15.61 o 
   0   0   4        2.97        5.58      0.99 o 
   1   0   4     1130.05     1228.27      7.70 o 
   2   0   4     4054.52     4182.15     19.61 o 
   3   0   4     1458.14     1684.96     69.89 o 
   4   0   4      290.35      234.63      9.08 o 
   5   0   4      171.11      155.83      8.13 o 
   6   0   4        0.99        0.45      0.53 o 
   7   0   4        8.33        7.52      0.86 o 
   8   0   4      228.64      238.20      6.27 o 
   9   0   4       10.88       14.52      2.06 o 
  10   0   4       29.17       28.37      3.23 o 
  11   0   4       43.95       45.96      2.63 o 
  12   0   4        2.85        3.29      1.07 o 
 -13   1   4       52.93       54.33      2.22 o 
 -12   1   4       40.45       37.73      1.94 o 
 -11   1   4      183.34      188.94      4.61 o 
 -10   1   4        5.89        2.95      0.99 o 
  -9   1   4      480.93      507.36      9.35 o 
  -8   1   4      775.19      749.47      9.23 o 
  -7   1   4       24.31       28.15      1.37 o 
  -6   1   4      607.09      489.79      7.59 o 
  -5   1   4      511.75      502.55      7.12 o 
  -4   1   4     1100.65      990.78      7.33 o 
  -3   1   4      622.63      713.96      7.71 o 
  -2   1   4      498.22      405.96      4.93 o 
  -1   1   4      277.17      294.19      3.96 o 
   0   1   4     2575.59     2567.32     25.71 o 
   1   1   4     7876.26     7510.05     63.33 o 
   2   1   4     2706.94     2794.56     31.08 o 
   3   1   4       19.30       17.02      1.11 o 
   4   1   4       69.01       61.12      2.56 o 
   5   1   4       47.45       43.96      2.45 o 
   6   1   4      655.30      657.96      5.94 o 
   7   1   4       24.67       18.53      1.01 o 
   8   1   4       25.37       28.76      1.46 o 
   9   1   4       22.29       23.60      1.37 o 
  10   1   4       66.72       70.12      2.65 o 
  11   1   4       37.54       38.14      2.03 o 
  12   1   4       14.40       11.79      1.62 o 
 -13   2   4        4.54        5.21      0.94 o 
 -12   2   4       28.40       29.63      2.03 o 
 -11   2   4       25.27       28.11      1.84 o 
 -10   2   4        0.61       -0.01      0.65 o 
  -9   2   4      106.23      118.41      2.67 o 
  -8   2   4        6.32        6.18      0.64 o 
  -7   2   4      660.83      712.85      9.61 o 
  -6   2   4      157.46      184.25      3.85 o 
  -5   2   4     2015.47     2175.53     20.58 o 
  -4   2   4     1676.32     1807.91      9.45 o 
  -3   2   4      223.32      200.32      2.81 o 
  -2   2   4      618.65      528.59      5.40 o 
  -1   2   4       53.45       55.31      1.91 o 
   0   2   4     6603.33     6196.72     48.54 o 
   1   2   4       13.01       12.73      0.84 o 
   2   2   4      693.22      680.60      8.95 o 
   3   2   4        9.70        9.47      0.70 o 
   4   2   4     3052.43     3018.16     25.94 o 
   5   2   4     1459.76     1549.26     12.21 o 
   6   2   4      282.86      257.29      3.30 o 
   7   2   4      769.54      774.53      7.17 o 
   8   2   4        6.04        2.85      0.78 o 
   9   2   4       16.41       17.83      1.40 o 
  10   2   4        5.38        3.21      0.73 o 
  11   2   4       51.84       52.10      2.34 o 
 -13   3   4       15.60       15.86      1.50 o 
 -12   3   4        0.95        0.68      0.66 o 
 -11   3   4      118.63      121.12      3.51 o 
 -10   3   4       23.15       21.83      1.49 o 
  -9   3   4      264.62      275.15      4.82 o 
  -8   3   4      373.48      364.16      4.32 o 
  -7   3   4      151.31      148.83      2.74 o 
  -6   3   4      756.58      745.57      6.46 o 
  -5   3   4       67.20      111.99      2.64 o 
  -4   3   4      524.93      544.16      7.91 o 
  -3   3   4      519.56      463.52      5.56 o 
  -2   3   4     2449.62     2341.44     13.27 o 
  -1   3   4      161.81      131.83      2.45 o 
   0   3   4      814.65      868.35      7.00 o 
   1   3   4       23.33       15.11      0.83 o 
   2   3   4      430.19      483.50      5.14 o 
   3   3   4      843.15      873.40     16.55 o 
   4   3   4       94.49       93.33      4.03 o 
   5   3   4       11.12       11.22      0.80 o 
   6   3   4      508.71      492.71      5.04 o 
   7   3   4        1.02        1.50      0.69 o 
   8   3   4      186.58      181.17      3.82 o 
   9   3   4       14.61       13.90      1.12 o 
  10   3   4      118.18      108.59      2.81 o 
  11   3   4       26.58       24.62      1.36 o 
 -12   4   4       37.75       38.79      2.27 o 
 -11   4   4       37.61       41.99      2.05 o 
 -10   4   4        0.82        0.55      0.64 o 
  -9   4   4        2.77        1.45      0.65 o 
  -8   4   4       95.78       91.97      2.62 o 
  -7   4   4       10.74        6.15      0.63 o 
  -6   4   4      146.26      145.51      2.61 o 
  -5   4   4      557.08      545.65      8.45 o 
  -4   4   4      204.93      205.24      5.09 o 
  -3   4   4     1467.74     1519.33     20.80 o 
  -2   4   4      460.34      496.07      6.83 o 
  -1   4   4     2524.51     2572.86     31.52 o 
   0   4   4      895.93      785.60      6.23 o 
   1   4   4       23.88       18.19      0.98 o 
   2   4   4     1684.06     1560.18     12.56 o 
   3   4   4      266.50      296.83      5.74 o 
   4   4   4       27.19       21.85      1.12 o 
   5   4   4      323.17      331.50      4.87 o 
   6   4   4       99.40       96.87      2.56 o 
   7   4   4      411.02      424.77      6.43 o 
   8   4   4       36.79       39.84      1.88 o 
   9   4   4       91.30       92.68      2.59 o 
  10   4   4        3.48        4.16      0.70 o 
  11   4   4        6.98        7.22      1.02 o 
 -12   5   4        0.71        1.14      0.80 o 
 -11   5   4        1.64        1.53      0.71 o 
 -10   5   4       72.99       73.00      2.53 o 
  -9   5   4       12.22        8.62      1.18 o 
  -8   5   4       39.03       36.82      1.93 o 
  -7   5   4       44.74       42.38      1.49 o 
  -6   5   4      193.77      185.61      2.89 o 
  -5   5   4       26.82       24.68      0.96 o 
  -4   5   4      721.55      711.91      6.42 o 
  -3   5   4      521.44      535.79      5.27 o 
  -2   5   4       92.82       83.28      2.49 o 
  -1   5   4      719.68      744.73      9.35 o 
   0   5   4      302.55      347.51      5.58 o 
   1   5   4      900.81      942.49      6.72 o 
   2   5   4       13.28        9.69      0.74 o 
   3   5   4      398.61      444.00      4.38 o 
   4   5   4      729.76      718.77      6.75 o 
   5   5   4      200.93      198.93      3.83 o 
   6   5   4       74.20       75.05      2.27 o 
   7   5   4      115.69      112.41      2.98 o 
   8   5   4      265.36      260.68      3.75 o 
   9   5   4        2.77        1.85      0.52 o 
  10   5   4        8.88        7.33      0.63 o 
 -11   6   4       13.66       12.85      0.96 o 
 -10   6   4       77.27       79.62      2.39 o 
  -9   6   4      146.86      149.48      3.31 o 
  -8   6   4       52.98       45.85      1.91 o 
  -7   6   4      248.45      250.77      3.76 o 
  -6   6   4        0.07        1.31      0.50 o 
  -5   6   4       19.06       17.50      1.17 o 
  -4   6   4        4.94        6.70      0.64 o 
  -3   6   4      177.24      178.39      2.69 o 
  -2   6   4      819.55      779.14      6.13 o 
  -1   6   4        3.35        4.15      0.53 o 
   0   6   4      117.62      100.71      2.13 o 
   1   6   4      169.88      188.67      2.94 o 
   2   6   4       41.22       35.22      1.31 o 
   3   6   4        1.67        1.82      0.41 o 
   4   6   4      215.81      215.38      2.95 o 
   5   6   4        9.22        7.20      0.78 o 
   6   6   4        5.97        6.69      0.77 o 
   7   6   4        0.53        0.23      0.59 o 
   8   6   4       22.51       25.77      1.16 o 
   9   6   4       81.64       83.78      1.96 o 
  10   6   4       10.60       10.48      1.17 o 
 -10   7   4       47.01       46.10      1.75 o 
  -9   7   4       21.17       20.54      1.14 o 
  -8   7   4        2.47        1.47      0.62 o 
  -7   7   4      169.94      159.85      3.47 o 
  -6   7   4      437.95      436.01      5.28 o 
  -5   7   4       55.05       58.69      2.22 o 
  -4   7   4       15.72       15.32      1.06 o 
  -3   7   4      211.66      209.17      3.54 o 
  -2   7   4      491.09      521.44      6.56 o 
  -1   7   4      459.73      501.14      4.58 o 
   0   7   4        7.53        8.70      0.69 o 
   1   7   4       39.66       45.53      1.62 o 
   2   7   4        2.89        1.70      0.53 o 
   3   7   4       94.03       96.89      3.27 o 
   4   7   4       45.34       46.35      1.90 o 
   5   7   4      133.78      133.62      4.17 o 
   6   7   4       27.49       26.17      1.40 o 
   7   7   4        2.79        4.08      0.65 o 
   8   7   4       47.11       51.11      1.77 o 
   9   7   4        5.17        6.08      0.75 o 
  -9   8   4       44.82       47.94      2.59 o 
  -8   8   4       19.09       19.96      1.35 o 
  -7   8   4       86.10       91.29      3.52 o 
  -6   8   4        4.26        6.10      1.71 o 
  -5   8   4       60.65       65.43      2.85 o 
  -4   8   4       46.69       48.41      1.97 o 
  -3   8   4      138.39      141.58      3.02 o 
  -2   8   4       84.70       82.89      2.28 o 
  -1   8   4        0.70        0.19      0.34 o 
   0   8   4       40.39       37.86      1.54 o 
   1   8   4        1.52        1.15      0.62 o 
   2   8   4       27.47       33.24      1.74 o 
   3   8   4       92.73      102.27      2.98 o 
   4   8   4        0.86       -0.57      0.57 o 
   5   8   4        0.12        0.84      0.56 o 
   6   8   4       26.36       27.53      1.65 o 
   7   8   4        1.51        1.53      0.46 o 
   8   8   4        9.73        9.64      1.09 o 
  -8   9   4       27.81       28.75      3.51 o 
  -7   9   4        0.01       -0.68      0.68 o 
  -6   9   4        6.10        7.21      0.93 o 
  -5   9   4        5.53        4.07      1.02 o 
  -4   9   4      233.81      224.08      5.50 o 
  -3   9   4       23.52       25.37      1.96 o 
  -2   9   4       51.65       56.98      2.53 o 
  -1   9   4       93.77       98.64      3.25 o 
   0   9   4        1.81        2.54      0.69 o 
   1   9   4        1.44        2.10      0.83 o 
   2   9   4       19.40       18.51      1.73 o 
   3   9   4      116.38      115.28      3.72 o 
   4   9   4       71.88       74.77      2.44 o 
   5   9   4        7.32        7.79      1.01 o 
   6   9   4       13.79       13.09      1.38 o 
  -6  10   4        6.34        6.93      1.46 o 
  -5  10   4       12.62       11.51      1.30 o 
  -4  10   4        0.27        0.33      0.56 o 
  -3  10   4       23.79       25.16      2.81 o 
  -2  10   4        0.14        0.45      0.67 o 
  -1  10   4      154.55      166.14      6.92 o 
   0  10   4       36.56       39.42      2.10 o 
   1  10   4        0.62        0.11      0.88 o 
   2  10   4       39.87       41.17      2.32 o 
   3  10   4        2.86        3.33      0.81 o 
   4  10   4        8.35        4.90      1.40 o 
 -13   1   5        0.00       -0.02      0.42 o 
 -12   1   5       52.13       51.38      2.00 o 
 -11   1   5      109.41      117.26      4.21 o 
 -10   1   5        0.87        1.94      1.17 o 
  -9   1   5       17.60       21.28      2.23 o 
  -8   1   5       35.77       39.12      1.74 o 
  -7   1   5       20.27       17.12      1.15 o 
  -6   1   5      362.45      339.45      6.64 o 
  -5   1   5     1003.72     1091.62     11.06 o 
  -4   1   5     1360.72     1402.11     19.54 o 
  -3   1   5      152.52      120.29      2.94 o 
  -2   1   5      619.09      568.82      6.24 o 
  -1   1   5       21.79       29.18      1.14 o 
   0   1   5       93.28      101.07      1.82 o 
   1   1   5      536.90      565.08      5.45 o 
   2   1   5       64.85       77.29      2.21 o 
   3   1   5      112.56      151.11      3.22 o 
   4   1   5      103.04      129.86      5.03 o 
   5   1   5        0.68        0.92      0.53 o 
   6   1   5        0.96        1.88      0.51 o 
   7   1   5      198.70      190.45      3.60 o 
   8   1   5      211.56      217.52      3.96 o 
   9   1   5        0.72        1.63      0.63 o 
  10   1   5        0.98        0.45      1.10 o 
  11   1   5        5.19        5.00      0.80 o 
 -13   2   5        0.00        1.14      0.49 o 
 -12   2   5        2.10        2.37      0.75 o 
 -11   2   5        9.27        7.79      1.33 o 
 -10   2   5      360.86      395.14      6.66 o 
  -9   2   5      241.74      253.44      4.20 o 
  -8   2   5        3.53        1.42      0.66 o 
  -7   2   5        1.62        3.90      0.72 o 
  -6   2   5       14.51       19.95      1.25 o 
  -5   2   5      263.29      210.18      3.66 o 
  -4   2   5       94.46       85.25      2.21 o 
  -3   2   5       25.20       39.76      1.60 o 
  -2   2   5      135.06      148.89      3.19 o 
  -1   2   5     1975.66     2103.76     34.25 o 
   0   2   5      277.75      286.46      3.42 o 
   1   2   5       77.49       76.13      1.73 o 
   2   2   5      285.40      335.88      5.43 o 
   3   2   5     1220.23     1301.96     24.48 o 
   4   2   5      180.80      159.46      3.21 o 
   5   2   5      108.42      118.56      2.23 o 
   6   2   5      217.46      232.04      3.32 o 
   7   2   5      829.78      813.32      6.82 o 
   8   2   5       98.39       90.85      2.97 o 
   9   2   5       19.12       16.22      1.32 o 
  10   2   5        2.22        1.68      0.70 o 
  11   2   5        0.52       -0.58      0.58 o 
 -13   3   5        2.00        1.09      1.20 o 
 -12   3   5       14.46       12.87      1.45 o 
 -11   3   5       34.70       32.01      1.85 o 
 -10   3   5       25.06       23.38      1.44 o 
  -9   3   5       38.37       42.33      1.86 o 
  -8   3   5       86.61       83.38      2.45 o 
  -7   3   5        3.41        2.07      0.52 o 
  -6   3   5       22.96       20.77      1.00 o 
  -5   3   5        0.64        0.67      0.62 o 
  -4   3   5      146.28      146.25      5.39 o 
  -3   3   5     3504.00     3528.99     52.72 o 
  -2   3   5       63.66       56.60      2.48 o 
  -1   3   5       51.21       45.48      1.87 o 
   0   3   5      271.96      288.18      3.89 o 
   1   3   5      586.74      685.31      6.93 o 
   2   3   5     1432.57     1469.68     10.74 o 
   3   3   5      150.19      140.77      4.87 o 
   4   3   5      186.71      202.42      2.80 o 
   5   3   5        8.12        3.78      0.53 o 
   6   3   5       49.23       43.98      1.63 o 
   7   3   5       71.62       78.30      2.56 o 
   8   3   5       95.40       84.11      2.62 o 
   9   3   5        0.04       -0.28      0.69 o 
  10   3   5       17.98       15.37      0.95 o 
  11   3   5        1.37        1.76      0.52 o 
 -12   4   5        1.10        1.13      0.56 o 
 -11   4   5       17.83       15.42      1.27 o 
 -10   4   5       20.84       19.72      1.50 o 
  -9   4   5       41.24       38.19      2.03 o 
  -8   4   5      137.02      117.99      3.20 o 
  -7   4   5       19.13       18.86      1.06 o 
  -6   4   5      106.14      108.59      2.49 o 
  -5   4   5      250.18      278.16      3.59 o 
  -4   4   5      545.20      563.42      9.33 o 
  -3   4   5        3.01        4.21      0.86 o 
  -2   4   5     1009.28      964.14      8.26 o 
  -1   4   5     1740.65     1778.55     14.17 o 
   0   4   5      742.54      798.50      7.05 o 
   1   4   5       25.87       28.31      1.72 o 
   2   4   5       16.56       10.39      0.98 o 
   3   4   5       25.85       15.44      0.91 o 
   4   4   5       15.97       19.22      1.06 o 
   5   4   5      135.82      144.63      3.04 o 
   6   4   5       69.27       78.99      2.48 o 
   7   4   5       49.27       45.38      2.01 o 
   8   4   5       11.14       13.17      1.16 o 
   9   4   5        5.23        4.28      1.28 o 
  10   4   5       10.95       12.06      0.78 o 
 -12   5   5       26.16       21.87      1.33 o 
 -11   5   5        1.50        1.56      0.50 o 
 -10   5   5       64.81       62.36      2.09 o 
  -9   5   5       39.86       40.45      2.09 o 
  -8   5   5       16.71       16.52      1.13 o 
  -7   5   5      214.66      205.16      3.44 o 
  -6   5   5      118.64      108.13      2.40 o 
  -5   5   5        6.86        6.12      0.60 o 
  -4   5   5       62.19       53.97      1.42 o 
  -3   5   5      144.33      138.99      2.58 o 
  -2   5   5      201.21      204.96      4.43 o 
  -1   5   5      218.39      206.73      3.00 o 
   0   5   5       24.39       18.50      1.07 o 
   1   5   5        1.19        2.10      0.49 o 
   2   5   5       40.56       41.56      1.47 o 
   3   5   5        0.27       -0.21      0.44 o 
   4   5   5      343.91      335.39      4.23 o 
   5   5   5      124.28      138.62      2.89 o 
   6   5   5       31.14       26.07      1.27 o 
   7   5   5        0.22       -0.20      0.66 o 
   8   5   5        2.79        2.08      0.60 o 
   9   5   5       26.37       29.91      1.33 o 
  10   5   5       17.59       17.25      1.17 o 
 -11   6   5        0.74        0.15      0.58 o 
 -10   6   5        2.61        1.27      0.52 o 
  -9   6   5        0.02       -0.63      0.63 o 
  -8   6   5        0.61        0.15      0.83 o 
  -7   6   5       80.08       84.76      2.18 o 
  -6   6   5       37.20       38.73      1.59 o 
  -5   6   5       83.97       85.75      2.22 o 
  -4   6   5      243.19      239.84      3.63 o 
  -3   6   5       21.51       15.88      1.01 o 
  -2   6   5      150.78      135.76      2.42 o 
  -1   6   5        1.35        0.59      0.47 o 
   0   6   5      131.24      131.77      2.40 o 
   1   6   5      277.33      275.52      4.03 o 
   2   6   5       80.07       75.35      1.90 o 
   3   6   5       45.47       43.54      1.59 o 
   4   6   5       69.68       68.32      2.06 o 
   5   6   5       11.28       11.63      1.06 o 
   6   6   5       16.70       17.01      1.04 o 
   7   6   5        2.02        1.60      0.59 o 
   8   6   5        2.95        2.22      0.53 o 
   9   6   5        4.21        3.88      0.72 o 
 -10   7   5        6.32        7.45      0.76 o 
  -9   7   5        2.51        2.29      0.53 o 
  -8   7   5       13.57       12.44      1.11 o 
  -7   7   5       13.83       13.11      1.14 o 
  -6   7   5        6.80        5.91      1.06 o 
  -5   7   5        6.79        8.26      0.99 o 
  -4   7   5       95.37       88.54      3.21 o 
  -3   7   5        1.03        0.64      0.46 o 
  -2   7   5        8.19       10.02      0.88 o 
  -1   7   5        2.78        3.76      0.59 o 
   0   7   5        0.09        0.91      0.40 o 
   1   7   5       83.39       78.50      2.25 o 
   2   7   5       10.86       11.02      0.98 o 
   3   7   5        6.09        6.63      1.11 o 
   4   7   5       39.33       43.62      1.99 o 
   5   7   5       24.01       24.42      1.53 o 
   6   7   5       10.16        9.12      1.11 o 
   7   7   5        5.58        6.06      0.93 o 
   8   7   5        3.20        3.83      0.69 o 
  -9   8   5        5.37        6.06      1.40 o 
  -8   8   5        2.35        2.21      0.63 o 
  -7   8   5        2.51        3.12      0.80 o 
  -6   8   5        5.98        6.31      1.22 o 
  -5   8   5       33.97       30.26      1.95 o 
  -4   8   5        7.80        9.10      0.96 o 
  -3   8   5       17.98       13.18      1.01 o 
  -2   8   5      122.90      136.10      2.73 o 
  -1   8   5       75.50       88.94      2.54 o 
   0   8   5        2.75        2.30      0.66 o 
   1   8   5        0.59        0.98      1.28 o 
   2   8   5       14.60       11.61      1.29 o 
   3   8   5        5.36        3.66      0.84 o 
   4   8   5        1.45        1.63      0.70 o 
   5   8   5       10.34        6.85      0.80 o 
   6   8   5        3.33        3.24      0.70 o 
   7   8   5        0.11        0.42      0.47 o 
  -8   9   5        5.89        8.49      1.59 o 
  -7   9   5        6.35        3.72      0.62 o 
  -6   9   5        5.11        5.13      0.82 o 
  -5   9   5        4.26        4.34      0.89 o 
  -4   9   5        1.79        0.15      0.62 o 
  -3   9   5        1.74        0.94      0.77 o 
  -2   9   5        6.57        5.25      1.01 o 
  -1   9   5       41.03       38.67      1.97 o 
   0   9   5        7.94        5.95      0.84 o 
   1   9   5       14.79       12.95      1.37 o 
   2   9   5       15.93       15.33      1.44 o 
   3   9   5        3.40        4.63      0.79 o 
   4   9   5       12.77       15.36      1.96 o 
   5   9   5       33.48       29.28      2.01 o 
   6   9   5       11.36       14.90      2.34 o 
  -6  10   5        0.02        0.27      0.72 o 
  -5  10   5        0.08       -0.29      0.91 o 
  -4  10   5        7.21        5.34      0.92 o 
  -3  10   5        8.15        5.07      1.39 o 
  -2  10   5       15.63       16.19      2.49 o 
  -1  10   5        9.14       12.33      2.32 o 
   0  10   5       77.11       73.14      3.18 o 
   1  10   5        0.07       -0.30      0.67 o 
   3  10   5        0.02        1.37      0.80 o 
 -13   0   6       37.26       31.56      2.07 o 
 -12   0   6        3.34        4.47      1.28 o 
 -11   0   6        8.72       10.43      1.79 o 
 -10   0   6       44.83       38.83      2.83 o 
  -9   0   6      296.52      322.93      8.07 o 
  -8   0   6       21.02       19.46      1.84 o 
  -7   0   6     1195.46     1281.06     15.58 o 
  -6   0   6       10.69       13.51      2.95 o 
  -5   0   6     2043.67     2113.83     29.10 o 
  -4   0   6     2202.22     2244.64     28.52 o 
  -3   0   6       81.13       71.51      5.03 o 
  -2   0   6       72.63       76.53      2.50 o 
  -1   0   6     2055.79     1975.36     17.50 o 
   0   0   6     2914.27     3032.36     57.76 o 
   1   0   6      578.39      666.70     16.88 o 
   2   0   6     1515.45     1535.60     17.32 o 
   3   0   6     1024.61     1090.13     19.97 o 
   4   0   6     1255.97     1299.67     11.69 o 
   5   0   6      131.36      132.19      3.64 o 
   6   0   6     1807.87     1775.79     23.02 o 
   7   0   6     1070.94     1096.01     14.77 o 
   8   0   6      134.84      121.65      7.76 o 
   9   0   6      159.05      160.26      5.46 o 
  10   0   6        1.86        1.36      1.21 o 
  11   0   6        2.66        1.65      0.73 o 
 -13   1   6       82.70       80.07      2.14 o 
 -12   1   6        8.89       10.00      0.97 o 
 -11   1   6        5.71        7.65      1.11 o 
 -10   1   6       29.99       37.29      2.38 o 
  -9   1   6      594.29      612.72      9.53 o 
  -8   1   6      376.84      352.92      5.57 o 
  -7   1   6      304.34      289.00      4.82 o 
  -6   1   6     1018.66      989.15      9.67 o 
  -5   1   6      266.20      272.21      7.49 o 
  -4   1   6     1905.57     1943.00     19.02 o 
  -3   1   6     2529.32     2531.26     14.63 o 
  -2   1   6      763.53      811.91     11.97 o 
  -1   1   6      137.97      178.36      2.61 o 
   0   1   6      626.11      660.21      5.88 o 
   1   1   6      352.94      340.20      8.89 o 
   2   1   6       21.22       22.84      1.81 o 
   3   1   6      510.69      536.06      7.88 o 
   4   1   6      599.29      638.36      5.66 o 
   5   1   6      172.51      182.08      3.01 o 
   6   1   6      624.05      615.35      6.27 o 
   7   1   6      284.04      267.79      4.44 o 
   8   1   6       26.33       20.81      1.35 o 
   9   1   6        1.31        2.26      0.88 o 
  10   1   6       51.05       60.03      3.26 o 
  11   1   6        6.51        7.07      0.99 o 
 -13   2   6        3.97        3.63      0.91 o 
 -12   2   6       83.94       84.82      2.63 o 
 -11   2   6        8.81       12.26      1.25 o 
 -10   2   6      117.30      123.62      3.75 o 
  -9   2   6      109.61      117.32      4.36 o 
  -8   2   6      233.68      229.30      4.34 o 
  -7   2   6      176.64      167.06      3.21 o 
  -6   2   6        0.11        0.23      0.39 o 
  -5   2   6        8.65        5.78      0.96 o 
  -4   2   6       85.28       76.10      3.02 o 
  -3   2   6     1810.15     1862.33     13.68 o 
  -2   2   6     2803.83     2817.75     16.45 o 
  -1   2   6      417.93      402.05      4.96 o 
   0   2   6      425.88      405.76      3.96 o 
   1   2   6        4.04        2.95      0.64 o 
   2   2   6      392.52      384.03     10.23 o 
   3   2   6        0.79        0.60      1.27 o 
   4   2   6      381.80      372.57      3.66 o 
   5   2   6       94.31       96.59      2.10 o 
   6   2   6       22.51       21.86      1.21 o 
   7   2   6       91.94       92.41      2.67 o 
   8   2   6       52.72       51.93      1.97 o 
   9   2   6       35.47       37.49      1.75 o 
  10   2   6        8.38        9.79      0.87 o 
 -13   3   6       77.18       74.46      2.81 o 
 -12   3   6       62.52       63.36      2.51 o 
 -11   3   6       97.55      102.72      3.74 o 
 -10   3   6      210.77      215.19      5.10 o 
  -9   3   6       45.49       44.91      2.23 o 
  -8   3   6      293.49      274.57      5.27 o 
  -7   3   6       29.21       33.55      1.46 o 
  -6   3   6      420.23      388.15      4.63 o 
  -5   3   6       40.79       34.33      1.49 o 
  -4   3   6       82.29       60.62      2.89 o 
  -3   3   6      229.01      176.30      4.69 o 
  -2   3   6      129.33      155.03      3.23 o 
  -1   3   6      168.19      129.60      4.33 o 
   0   3   6      137.82      124.27      2.55 o 
   1   3   6      853.76      858.75      8.89 o 
   2   3   6        3.76        6.47      1.12 o 
   3   3   6      714.21      749.13      7.45 o 
   4   3   6       18.28       14.65      0.85 o 
   5   3   6      742.31      777.71      6.49 o 
   6   3   6       16.18       15.26      1.01 o 
   7   3   6      145.60      144.47      3.08 o 
   8   3   6      152.63      154.88      3.73 o 
   9   3   6        0.07       -0.20      0.51 o 
  10   3   6       49.85       48.31      1.67 o 
 -12   4   6       25.89       27.70      1.81 o 
 -11   4   6       25.34       25.37      1.92 o 
 -10   4   6      163.21      172.67      3.88 o 
  -9   4   6      182.93      189.33      3.91 o 
  -8   4   6       61.32       49.83      2.17 o 
  -7   4   6      593.31      604.74      6.50 o 
  -6   4   6        0.03        1.57      0.51 o 
  -5   4   6      266.05      269.13      4.31 o 
  -4   4   6       46.95       54.11      2.13 o 
  -3   4   6      174.10      195.13      5.11 o 
  -2   4   6       84.56       97.77      3.17 o 
  -1   4   6       90.86       85.03      2.56 o 
   0   4   6     1085.78     1102.95     10.50 o 
   1   4   6       47.91       50.91      1.56 o 
   2   4   6      397.46      401.29      4.73 o 
   3   4   6        3.20        2.04      0.44 o 
   4   4   6      431.71      439.15      5.73 o 
   5   4   6       61.03       66.14      1.84 o 
   6   4   6      124.05      125.53      2.89 o 
   7   4   6       32.15       30.46      1.50 o 
   8   4   6        0.08        0.52      0.64 o 
   9   4   6       37.47       43.90      1.57 o 
  10   4   6        2.48        1.38      0.78 o 
 -12   5   6        9.51        9.14      1.32 o 
 -11   5   6      220.16      220.96      3.95 o 
 -10   5   6       62.51       66.35      2.09 o 
  -9   5   6        2.53        2.55      0.76 o 
  -8   5   6       21.36       23.25      1.20 o 
  -7   5   6       41.91       39.79      1.63 o 
  -6   5   6       83.43       78.14      2.28 o 
  -5   5   6      122.35      112.66      3.00 o 
  -4   5   6      409.95      385.48      4.91 o 
  -3   5   6       26.11       21.19      1.20 o 
  -2   5   6      203.18      178.74      3.57 o 
  -1   5   6      233.68      228.59      3.37 o 
   0   5   6      238.68      237.30      3.74 o 
   1   5   6       29.59       26.14      1.27 o 
   2   5   6        2.65        3.15      0.51 o 
   3   5   6      194.78      194.20      3.10 o 
   4   5   6        7.30        6.98      0.73 o 
   5   5   6       39.17       43.62      1.77 o 
   6   5   6      179.31      166.01      3.61 o 
   7   5   6      184.50      188.03      3.36 o 
   8   5   6       50.84       54.92      1.87 o 
   9   5   6        3.19        4.49      0.64 o 
 -11   6   6       15.08       18.32      1.25 o 
 -10   6   6        8.47        9.20      0.84 o 
  -9   6   6        0.52        1.59      0.60 o 
  -8   6   6       34.95       34.93      1.43 o 
  -7   6   6       48.71       50.25      1.79 o 
  -6   6   6        1.91        1.49      0.45 o 
  -5   6   6      446.97      460.80      6.15 o 
  -4   6   6        8.85        9.32      1.13 o 
  -3   6   6      275.30      286.69      4.38 o 
  -2   6   6        7.40        7.95      0.82 o 
  -1   6   6      377.22      370.80      5.01 o 
   0   6   6      408.04      425.80      5.55 o 
   1   6   6       14.04       12.25      1.15 o 
   2   6   6      109.79      103.66      2.28 o 
   3   6   6       58.81       52.93      2.61 o 
   4   6   6        1.04        0.42      0.60 o 
   5   6   6      143.86      156.12      3.38 o 
   6   6   6        1.34        3.05      0.80 o 
   7   6   6       25.78       26.91      1.37 o 
   8   6   6       12.57       12.04      1.22 o 
   9   6   6       67.22       68.65      2.58 o 
 -10   7   6        3.81        4.96      0.88 o 
  -9   7   6        1.14        1.83      0.85 o 
  -8   7   6       23.99       30.04      1.76 o 
  -7   7   6        0.50        0.86      0.53 o 
  -6   7   6      120.23      127.06      3.84 o 
  -5   7   6       21.83       16.42      1.51 o 
  -4   7   6      428.49      414.22     10.01 o 
  -3   7   6       34.86       36.57      1.85 o 
  -2   7   6      956.15      960.07     17.86 o 
  -1   7   6     1481.87     1561.12     16.75 o 
   0   7   6      121.75      114.14      3.17 o 
   1   7   6      334.07      353.10      6.32 o 
   2   7   6        8.30        9.47      1.17 o 
   3   7   6      180.23      192.17      3.91 o 
   4   7   6      190.12      194.53      3.66 o 
   5   7   6        3.04        1.94      0.71 o 
   6   7   6        4.66        4.61      0.92 o 
   7   7   6        5.66        6.48      0.76 o 
   8   7   6        4.21        1.78      0.52 o 
  -9   8   6       14.97       16.16      1.20 o 
  -8   8   6        1.36        1.30      0.55 o 
  -7   8   6        0.22       -0.31      0.61 o 
  -6   8   6       40.20       39.10      2.15 o 
  -5   8   6       80.30       84.38      4.02 o 
  -4   8   6        8.28        8.61      0.93 o 
  -3   8   6       17.77       18.89      1.28 o 
  -2   8   6        3.84        4.02      0.70 o 
  -1   8   6        7.09        9.65      1.17 o 
   0   8   6       24.36       23.09      1.70 o 
   1   8   6       17.29       19.73      1.54 o 
   2   8   6      156.73      161.31      3.99 o 
   3   8   6        0.02       -0.32      0.91 o 
   4   8   6        5.86        1.91      0.79 o 
   5   8   6       25.09       26.24      1.41 o 
   6   8   6        0.13        0.09      0.58 o 
  -7   9   6        0.61       -0.66      0.66 o 
  -6   9   6       18.61       22.79      1.65 o 
  -5   9   6        9.30       10.41      1.51 o 
  -4   9   6        0.25        1.42      0.68 o 
  -3   9   6        0.05        1.63      0.74 o 
  -2   9   6        9.99        8.09      1.78 o 
  -1   9   6       34.06       34.77      2.71 o 
   0   9   6       19.08       16.70      2.99 o 
   1   9   6       72.90       71.10      5.58 o 
   2   9   6        0.00        0.30      1.32 o 
   3   9   6        0.81        0.54      1.24 o 
   4   9   6        5.32        6.42      1.29 o 
   5   9   6       26.36       26.85      1.80 o 
  -5  10   6       24.08       26.44      2.43 o 
  -4  10   6        1.72        2.30      1.11 o 
  -3  10   6        5.80        3.35      1.18 o 
  -2  10   6       15.41       16.64      2.28 o 
  -1  10   6        0.86        1.53      1.30 o 
   0  10   6       35.37       32.84      3.23 o 
   1  10   6        1.00        0.28      1.07 o 
   2  10   6        9.55       13.54      1.61 o 
 -13   1   7       14.02       12.21      1.24 o 
 -12   1   7       42.27       46.98      1.78 o 
 -11   1   7       44.12       46.00      2.16 o 
 -10   1   7       38.60       38.65      2.05 o 
  -9   1   7        8.39        7.46      1.43 o 
  -8   1   7      137.09      133.57      3.24 o 
  -7   1   7       48.96       48.75      2.08 o 
  -6   1   7        0.10       -0.37      0.37 o 
  -5   1   7      418.80      442.07     10.19 o 
  -4   1   7       67.04       82.16      2.97 o 
  -3   1   7       13.30       26.34      1.36 o 
  -2   1   7      219.73      204.42      3.25 o 
  -1   1   7        6.50        6.49      0.76 o 
   0   1   7      492.95      526.69      5.28 o 
   1   1   7      155.14      170.85      4.11 o 
   2   1   7     1294.46     1467.18     18.18 o 
   3   1   7        0.23        0.64      0.65 o 
   4   1   7      148.99      145.35      3.28 o 
   5   1   7       81.99       86.65      2.67 o 
   6   1   7        0.06        0.40      0.67 o 
   7   1   7      222.54      210.90      4.43 o 
   8   1   7        3.28        3.10      0.92 o 
   9   1   7        0.01       -0.54      0.60 o 
  10   1   7        3.53        3.84      1.01 o 
 -13   2   7        2.93        0.93      1.17 o 
 -12   2   7        3.88        2.43      0.83 o 
 -11   2   7       53.86       56.33      2.81 o 
 -10   2   7       49.49       48.54      2.91 o 
  -9   2   7      125.14      115.92      3.82 o 
  -8   2   7      112.35      103.52      3.61 o 
  -7   2   7       14.68       14.80      1.21 o 
  -6   2   7       85.91       85.53      2.09 o 
  -5   2   7      158.56      159.03      2.88 o 
  -4   2   7      596.84      728.61     14.31 o 
  -3   2   7      406.99      359.15      6.47 o 
  -2   2   7        1.85        0.45      0.52 o 
  -1   2   7      305.20      332.59      4.02 o 
   0   2   7        9.96       14.23      1.05 o 
   1   2   7        8.58        8.63      1.07 o 
   2   2   7      153.96      176.72      3.30 o 
   3   2   7        0.15        1.14      0.53 o 
   4   2   7       55.08       58.97      1.61 o 
   5   2   7       10.07        6.60      0.71 o 
   6   2   7        3.71        3.60      0.74 o 
   7   2   7        5.25        5.78      0.85 o 
   8   2   7        0.98        2.10      0.61 o 
   9   2   7        0.00        1.01      1.45 o 
  10   2   7        1.30        1.20      0.66 o 
 -13   3   7        3.45        2.95      1.18 o 
 -12   3   7       16.22       14.39      1.04 o 
 -11   3   7       16.89       14.49      1.54 o 
 -10   3   7       61.82       64.45      2.81 o 
  -9   3   7       79.99       79.55      2.89 o 
  -8   3   7        4.73        5.06      0.94 o 
  -7   3   7        4.68        4.07      0.80 o 
  -6   3   7       62.01       77.31      2.18 o 
  -5   3   7      140.25      132.20      2.48 o 
  -4   3   7      786.14      745.43     10.25 o 
  -3   3   7      107.95       80.48      3.34 o 
  -2   3   7      415.53      442.31      6.60 o 
  -1   3   7      386.64      450.52      5.68 o 
   0   3   7       74.15       79.81      2.22 o 
   1   3   7      155.93      177.63      2.80 o 
   2   3   7       60.36       62.59      1.62 o 
   3   3   7       20.74       22.81      1.09 o 
   4   3   7      238.28      224.71      3.25 o 
   5   3   7      161.53      164.07      3.03 o 
   6   3   7      118.85      112.97      2.55 o 
   7   3   7      123.00      112.18      2.88 o 
   8   3   7        6.84        9.73      0.99 o 
   9   3   7       33.66       34.62      2.40 o 
  10   3   7       16.03       13.24      1.81 o 
 -12   4   7        2.57        1.06      0.53 o 
 -11   4   7        6.54        7.53      1.19 o 
 -10   4   7       15.08       16.05      1.55 o 
  -9   4   7       60.97       54.81      2.43 o 
  -8   4   7        2.17        1.39      0.66 o 
  -7   4   7       12.93        9.54      1.42 o 
  -6   4   7       54.61       52.76      1.78 o 
  -5   4   7       47.37       46.36      1.58 o 
  -4   4   7      142.33      130.78      2.54 o 
  -3   4   7      276.56      277.39      3.72 o 
  -2   4   7       59.80       59.07      1.70 o 
  -1   4   7        9.29        9.15      0.73 o 
   0   4   7        7.32        4.20      0.54 o 
   1   4   7        5.55        3.82      0.43 o 
   2   4   7      167.82      161.13      2.71 o 
   3   4   7       50.22       39.25      1.64 o 
   4   4   7      763.90      733.32      7.88 o 
   5   4   7       36.72       36.69      1.64 o 
   6   4   7       38.21       39.86      1.56 o 
   7   4   7        6.23        4.23      0.67 o 
   8   4   7        6.51        6.57      0.98 o 
   9   4   7        6.41        6.00      0.66 o 
 -12   5   7        2.53        2.38      0.93 o 
 -11   5   7        0.72        1.00      0.45 o 
 -10   5   7        1.30        0.00      0.66 o 
  -9   5   7        0.11        0.61      0.62 o 
  -8   5   7       15.02       10.68      1.17 o 
  -7   5   7        5.28        6.04      0.87 o 
  -6   5   7       94.80       94.09      2.82 o 
  -5   5   7        3.77        5.27      0.74 o 
  -4   5   7      126.14      119.26      2.61 o 
  -3   5   7       25.12       23.90      1.25 o 
  -2   5   7      663.67      691.53      7.57 o 
  -1   5   7      499.49      506.61      5.23 o 
   0   5   7       77.64       75.88      2.11 o 
   1   5   7       10.85        9.17      0.73 o 
   2   5   7        8.28        5.75      0.73 o 
   3   5   7       64.09       68.65      2.02 o 
   4   5   7       14.00       15.88      1.13 o 
   5   5   7        8.21       11.71      1.23 o 
   6   5   7       38.69       39.98      1.80 o 
   7   5   7       13.44       13.71      1.17 o 
   8   5   7        2.39        2.40      0.68 o 
 -11   6   7        1.86        0.51      1.73 o 
 -10   6   7        3.27        2.04      0.60 o 
  -9   6   7        0.19       -0.45      0.78 o 
  -8   6   7       10.99       12.06      1.02 o 
  -7   6   7        7.21        8.73      0.90 o 
  -6   6   7        6.31        7.69      1.07 o 
  -5   6   7       32.26       32.67      1.82 o 
  -4   6   7        0.05        0.24      1.12 o 
  -3   6   7       99.45      108.85      2.59 o 
  -2   6   7       24.53       25.31      2.20 o 
  -1   6   7      360.62      364.36      6.37 o 
   0   6   7       53.43       57.83      2.08 o 
   1   6   7        2.97        3.99      0.90 o 
   2   6   7        2.28        3.05      0.67 o 
   3   6   7       42.31       39.97      1.77 o 
   4   6   7        5.66        5.18      0.75 o 
   5   6   7        0.60        0.17      0.63 o 
   6   6   7       86.23       84.11      2.39 o 
   7   6   7        2.50        0.51      0.48 o 
   8   6   7        7.31        8.37      1.38 o 
 -10   7   7        1.86        0.67      0.59 o 
  -9   7   7        8.51        9.13      0.94 o 
  -8   7   7       11.32       11.38      1.91 o 
  -7   7   7        1.00        0.38      0.73 o 
  -6   7   7        0.91        2.58      0.65 o 
  -5   7   7        0.58        0.42      0.56 o 
  -4   7   7       20.01       23.21      1.39 o 
  -3   7   7        0.03        0.61      0.61 o 
  -2   7   7        9.13        9.48      1.42 o 
  -1   7   7        2.76        3.45      0.78 o 
   0   7   7       18.35       16.51      1.46 o 
   1   7   7       97.75       93.12      3.27 o 
   2   7   7        2.01        2.47      0.75 o 
   3   7   7        5.54        6.71      0.87 o 
   4   7   7        7.10        8.52      0.95 o 
   5   7   7       15.60       16.89      1.20 o 
   6   7   7        2.53        4.73      0.73 o 
   7   7   7        0.01       -0.71      0.97 o 
  -9   8   7        2.21        0.69      0.58 o 
  -8   8   7        9.40        9.86      0.93 o 
  -7   8   7        0.63        0.52      0.60 o 
  -6   8   7       14.56        8.97      1.35 o 
  -5   8   7        0.89        1.74      0.82 o 
  -4   8   7       45.98       45.67      2.19 o 
  -3   8   7        2.13        2.70      0.80 o 
  -2   8   7        1.89        1.86      0.82 o 
  -1   8   7       16.42       17.90      1.21 o 
   0   8   7       20.30       16.37      2.11 o 
   1   8   7        5.60        5.37      1.30 o 
   2   8   7        5.51        8.27      1.62 o 
   3   8   7        2.08        5.05      1.35 o 
   4   8   7        3.58        2.66      0.62 o 
   5   8   7        7.42        8.04      1.01 o 
   6   8   7        0.26       -0.09      0.41 o 
  -7   9   7       24.34       18.44      1.34 o 
  -6   9   7        0.04        0.07      0.96 o 
  -5   9   7        0.75       -0.37      0.76 o 
  -4   9   7       23.83       23.49      1.60 o 
  -3   9   7       11.99       10.15      1.25 o 
  -2   9   7       91.54       86.10      3.86 o 
  -1   9   7       32.96       28.70      2.26 o 
   0   9   7        5.05        1.83      1.02 o 
   1   9   7        9.67        6.62      1.20 o 
   2   9   7        2.50        2.34      0.91 o 
   3   9   7        1.93        0.79      1.12 o 
   4   9   7        3.17        2.71      1.04 o 
  -2  10   7       14.42       11.69      1.67 o 
  -1  10   7       11.62       12.37      1.19 o 
   0  10   7        0.33        1.32      0.84 o 
   1  10   7        4.41        2.58      1.22 o 
 -13   0   8       13.99       11.08      1.80 o 
 -12   0   8      101.13       95.25      5.77 o 
 -11   0   8       95.65       99.21      4.13 o 
 -10   0   8       65.81       68.99      5.63 o 
  -9   0   8       42.02       39.43      4.57 o 
  -8   0   8      400.42      407.23     10.27 o 
  -7   0   8        1.49        1.33      1.20 o 
  -6   0   8       66.98       59.23      2.89 o 
  -5   0   8      271.22      247.69      4.54 o 
  -4   0   8       93.71       85.93      3.28 o 
  -3   0   8       98.68       74.14      6.01 o 
  -2   0   8      184.31      174.85      5.83 o 
  -1   0   8      339.52      285.98     21.04 o 
   0   0   8     1061.35     1078.56     14.12 o 
   1   0   8      345.59      371.25      8.15 o 
   2   0   8     1417.31     1433.73     15.36 o 
   3   0   8       12.74        9.68      1.21 o 
   4   0   8      152.82      140.22      5.12 o 
   5   0   8       78.78       72.64      5.57 o 
   6   0   8      527.68      519.58     15.31 o 
   7   0   8      268.50      291.78      8.09 o 
   8   0   8       20.98       17.41      1.97 o 
   9   0   8       30.19       34.09      2.23 o 
 -13   1   8       43.25       39.09      2.06 o 
 -12   1   8       37.17       38.19      1.73 o 
 -11   1   8      110.99      115.29      3.26 o 
 -10   1   8        3.06        3.25      0.87 o 
  -9   1   8      428.76      444.10      8.32 o 
  -8   1   8      268.67      266.10      4.63 o 
  -7   1   8       61.65       60.22      2.35 o 
  -6   1   8      130.31      122.90      2.50 o 
  -5   1   8      368.59      390.72      4.61 o 
  -4   1   8     1734.92     1797.76     18.04 o 
  -3   1   8      121.56      114.97      3.46 o 
  -2   1   8       64.69       60.20      2.03 o 
  -1   1   8      672.84      640.34      7.41 o 
   0   1   8       62.96       72.11      2.63 o 
   1   1   8       43.35       34.77      1.81 o 
   2   1   8       71.84       85.20      2.45 o 
   3   1   8      277.43      294.16      4.36 o 
   4   1   8       96.09       95.53      2.60 o 
   5   1   8      285.35      299.92      5.07 o 
   6   1   8      194.16      194.74      4.62 o 
   7   1   8       41.76       43.26      2.62 o 
   8   1   8       49.51       52.28      2.22 o 
   9   1   8        0.41       -0.47      0.47 o 
 -13   2   8        1.14        0.98      0.85 o 
 -12   2   8       10.75       10.89      1.19 o 
 -11   2   8        2.82        4.66      0.87 o 
 -10   2   8      241.32      249.22      6.17 o 
  -9   2   8      106.44      111.91      3.74 o 
  -8   2   8      145.34      132.78      4.21 o 
  -7   2   8      937.25      951.25     12.91 o 
  -6   2   8        5.92        9.67      0.86 o 
  -5   2   8     1065.46     1078.63     10.84 o 
  -4   2   8        9.68       11.71      0.74 o 
  -3   2   8      327.68      314.47      4.23 o 
  -2   2   8      826.61      907.38      8.63 o 
  -1   2   8      212.19      204.18      3.80 o 
   0   2   8       28.21       30.07      1.20 o 
   1   2   8      266.35      269.53      3.74 o 
   2   2   8     1950.87     1908.83     11.89 o 
   3   2   8        5.01        5.55      0.74 o 
   4   2   8       91.43       94.38      2.61 o 
   5   2   8        0.34        0.04      0.62 o 
   6   2   8      281.03      289.46      4.62 o 
   7   2   8       69.65       73.20      2.75 o 
   8   2   8        7.58        9.80      1.22 o 
   9   2   8       47.66       46.04      2.01 o 
 -12   3   8       23.39       23.01      1.26 o 
 -11   3   8       80.90       83.82      3.26 o 
 -10   3   8        5.40        7.63      1.16 o 
  -9   3   8       18.39       17.80      1.46 o 
  -8   3   8       14.67       15.92      1.30 o 
  -7   3   8       83.28       80.19      2.60 o 
  -6   3   8      230.51      222.09      3.84 o 
  -5   3   8       60.01       50.71      1.65 o 
  -4   3   8     1422.34     1384.27     15.33 o 
  -3   3   8      109.81      106.84      1.99 o 
  -2   3   8      279.08      265.78      3.09 o 
  -1   3   8       28.06       26.40      0.97 o 
   0   3   8      337.89      337.45      3.78 o 
   1   3   8      301.84      284.77      3.18 o 
   2   3   8        6.14        8.15      0.67 o 
   3   3   8        4.42        6.55      0.94 o 
   4   3   8      122.82      115.50      2.76 o 
   5   3   8       37.55       35.35      1.73 o 
   6   3   8      186.83      187.47      3.38 o 
   7   3   8       12.82       11.35      1.11 o 
   8   3   8      145.58      158.77      3.92 o 
   9   3   8        8.93        6.30      0.77 o 
 -12   4   8       33.05       35.85      2.04 o 
 -11   4   8       22.74       23.72      1.70 o 
 -10   4   8      121.65      128.88      3.66 o 
  -9   4   8        7.55        6.90      1.09 o 
  -8   4   8       90.15       92.21      3.24 o 
  -7   4   8      190.42      210.81      4.06 o 
  -6   4   8       35.34       25.15      1.29 o 
  -5   4   8      385.85      417.18      4.83 o 
  -4   4   8      107.93      121.50      2.44 o 
  -3   4   8      937.48      944.09      8.68 o 
  -2   4   8      311.98      320.36      3.59 o 
  -1   4   8       65.65       75.19      1.80 o 
   0   4   8      616.88      620.63      5.49 o 
   1   4   8        9.28        9.02      0.72 o 
   2   4   8        1.80        2.41      0.52 o 
   3   4   8      104.98       91.66      2.33 o 
   4   4   8      103.18      112.60      2.75 o 
   5   4   8      105.89      112.15      3.04 o 
   6   4   8       54.76       49.64      2.16 o 
   7   4   8        3.10        4.82      0.77 o 
   8   4   8       54.30       58.02      2.91 o 
   9   4   8       13.57       10.88      1.59 o 
 -11   5   8       30.10       32.47      1.68 o 
 -10   5   8       74.19       79.87      2.68 o 
  -9   5   8       67.45       66.79      2.16 o 
  -8   5   8       66.52       70.82      2.56 o 
  -7   5   8       18.89       16.12      1.57 o 
  -6   5   8      476.43      448.60      6.49 o 
  -5   5   8       44.61       46.04      1.62 o 
  -4   5   8       19.23       23.35      1.26 o 
  -3   5   8        8.57        8.81      0.90 o 
  -2   5   8     1132.65     1107.41     20.87 o 
  -1   5   8      501.03      501.09      5.07 o 
   0   5   8       68.24       67.17      2.04 o 
   1   5   8      547.60      565.19      8.88 o 
   2   5   8        6.10        4.89      0.78 o 
   3   5   8      367.13      374.45      5.32 o 
   4   5   8        0.08        0.40      0.87 o 
   5   5   8      170.57      167.29      3.54 o 
   6   5   8        0.50        1.05      0.69 o 
   7   5   8        2.58        3.97      0.77 o 
   8   5   8        0.26       -0.09      1.43 o 
 -10   6   8       38.33       43.82      2.15 o 
  -9   6   8       94.39       99.12      2.97 o 
  -8   6   8        5.03        5.68      0.95 o 
  -7   6   8        8.36       10.90      1.14 o 
  -6   6   8      173.32      156.16      3.82 o 
  -5   6   8       33.12       38.19      1.80 o 
  -4   6   8        7.13        7.68      0.95 o 
  -3   6   8        6.59        6.80      1.09 o 
  -2   6   8       25.55       26.68      2.47 o 
  -1   6   8      110.16      127.44      3.33 o 
   0   6   8      108.94      106.46      2.86 o 
   1   6   8       69.15       58.51      2.61 o 
   2   6   8      219.38      230.91      4.04 o 
   3   6   8        4.14        6.24      0.80 o 
   4   6   8      234.01      229.14      4.81 o 
   5   6   8       27.45       26.97      1.39 o 
   6   6   8       24.28       24.92      1.53 o 
   7   6   8        7.68        8.20      0.92 o 
  -9   7   8       14.23       13.07      1.04 o 
  -8   7   8      100.37       97.25      3.45 o 
  -7   7   8        1.66        1.05      0.51 o 
  -6   7   8        1.47        3.54      0.78 o 
  -5   7   8       40.31       43.17      2.26 o 
  -4   7   8        9.21       10.01      1.04 o 
  -3   7   8       13.05       16.62      2.17 o 
  -2   7   8       22.78       18.93      1.63 o 
  -1   7   8       19.03       16.66      2.49 o 
   0   7   8       60.35       53.39      2.20 o 
   1   7   8       24.62       27.12      1.72 o 
   2   7   8        8.17       10.96      1.20 o 
   3   7   8      136.29      149.64      3.75 o 
   4   7   8      111.05      120.11      3.83 o 
   5   7   8        9.71       12.11      1.26 o 
   6   7   8        2.28        3.42      0.67 o 
  -8   8   8        0.14       -0.29      0.46 o 
  -7   8   8       31.82       35.47      1.68 o 
  -6   8   8        9.79        8.24      1.26 o 
  -5   8   8       21.67       24.45      1.77 o 
  -4   8   8        2.38        1.62      0.48 o 
  -3   8   8       21.79       20.98      1.72 o 
  -2   8   8        0.30        0.55      1.05 o 
  -1   8   8      279.76      281.79      6.29 o 
   0   8   8       43.22       48.83      3.17 o 
   1   8   8        0.77        1.06      1.13 o 
   2   8   8        3.04        2.56      0.69 o 
   3   8   8        5.47        5.59      0.79 o 
   4   8   8       86.59       94.50      2.87 o 
   5   8   8        3.30        2.38      0.56 o 
  -6   9   8       61.94       65.27      2.80 o 
  -5   9   8        0.42        2.42      1.37 o 
  -4   9   8       31.45       33.62      1.71 o 
  -3   9   8        7.75       10.29      0.93 o 
  -2   9   8       77.73       73.21      3.18 o 
  -1   9   8       26.18       25.10      3.14 o 
   0   9   8       19.83       20.51      1.37 o 
   1   9   8       59.50       57.93      2.81 o 
   2   9   8        2.68        1.99      0.84 o 
   3   9   8       21.92       21.87      2.25 o 
 -12   1   9        0.16       -0.45      0.67 o 
 -11   1   9        1.60        1.87      0.90 o 
 -10   1   9       13.24       15.55      1.52 o 
  -9   1   9      184.81      183.02      5.33 o 
  -8   1   9        0.12       -1.01      1.01 o 
  -7   1   9        1.99        0.45      1.05 o 
  -6   1   9        0.01       -0.53      0.53 o 
  -5   1   9        0.48        1.64      0.58 o 
  -4   1   9       11.10       13.26      0.87 o 
  -3   1   9      155.99      182.79      2.68 o 
  -2   1   9        4.64        4.71      0.55 o 
  -1   1   9        2.23        0.96      0.37 o 
   0   1   9        0.47        0.78      0.38 o 
   1   1   9       28.98       29.04      1.32 o 
   2   1   9      102.53      106.83      2.86 o 
   3   1   9        7.01        5.99      0.93 o 
   4   1   9       38.25       42.14      3.12 o 
   5   1   9      244.67      239.96      5.07 o 
   6   1   9      246.39      235.67      5.78 o 
   7   1   9        7.52        8.74      1.06 o 
   8   1   9       68.48       69.14      2.28 o 
   9   1   9        1.33        1.54      0.70 o 
 -12   2   9        0.05        0.81      0.55 o 
 -11   2   9       27.08       29.17      1.66 o 
 -10   2   9        4.61        3.57      0.98 o 
  -9   2   9       14.50       12.64      1.39 o 
  -8   2   9        3.77        3.28      0.91 o 
  -7   2   9       24.21       29.86      1.45 o 
  -6   2   9       14.48       15.89      1.06 o 
  -5   2   9       13.18       14.59      0.94 o 
  -4   2   9       48.96       57.22      1.69 o 
  -3   2   9     1058.13     1122.68     11.32 o 
  -2   2   9      765.40      729.99      5.24 o 
  -1   2   9       58.98       51.50      1.64 o 
   0   2   9       52.24       56.55      2.01 o 
   1   2   9       66.18       74.13      2.10 o 
   2   2   9      314.46      322.66      5.79 o 
   3   2   9       49.99       42.36      2.00 o 
   4   2   9        4.29        3.97      0.81 o 
   5   2   9       38.67       36.72      2.16 o 
   6   2   9      100.96      102.45      3.23 o 
   7   2   9       29.67       28.94      1.64 o 
   8   2   9        1.41        1.41      0.89 o 
   9   2   9        2.99        1.69      0.86 o 
 -12   3   9       11.24        9.49      1.48 o 
 -11   3   9       26.96       27.00      1.48 o 
 -10   3   9      102.11      111.24      3.92 o 
  -9   3   9        2.84        0.54      0.69 o 
  -8   3   9        2.44        1.71      0.72 o 
  -7   3   9        0.21       -0.39      0.55 o 
  -6   3   9      243.10      243.16      4.19 o 
  -5   3   9      125.19      136.93      2.69 o 
  -4   3   9      128.94      136.10      2.33 o 
  -3   3   9      102.83       91.97      1.78 o 
  -2   3   9      453.38      452.65      4.31 o 
  -1   3   9        0.04       -0.23      0.37 o 
   0   3   9      117.02      111.06      2.18 o 
   1   3   9        6.10        6.26      0.88 o 
   2   3   9        9.79       13.23      1.20 o 
   3   3   9       47.74       49.19      2.22 o 
   4   3   9        0.00        1.58      0.69 o 
   5   3   9        2.74        4.74      1.00 o 
   6   3   9       64.65       60.10      2.50 o 
   7   3   9       29.42       29.01      1.89 o 
   8   3   9        0.17        0.17      0.77 o 
 -11   4   9       55.12       53.65      2.27 o 
 -10   4   9       37.15       38.27      2.13 o 
  -9   4   9        4.75        4.32      0.88 o 
  -8   4   9       18.52       13.53      1.24 o 
  -7   4   9        2.55        2.75      0.84 o 
  -6   4   9      167.70      163.80      3.98 o 
  -5   4   9      147.43      140.29      2.79 o 
  -4   4   9       38.37       34.05      1.40 o 
  -3   4   9      161.86      161.28      2.53 o 
  -2   4   9        1.06        0.93      0.56 o 
  -1   4   9      115.89      115.31      2.29 o 
   0   4   9        4.57        3.69      0.62 o 
   1   4   9       23.45       24.56      1.28 o 
   2   4   9       16.03       14.61      1.49 o 
   3   4   9       97.98       95.64      2.78 o 
   4   4   9      128.09      142.10      3.31 o 
   5   4   9       11.36       12.13      1.46 o 
   6   4   9        0.31       -0.68      0.68 o 
   7   4   9       21.59       23.89      1.64 o 
   8   4   9        0.84        0.60      0.50 o 
 -11   5   9        6.46        4.34      0.88 o 
 -10   5   9        0.02        0.48      0.53 o 
  -9   5   9        7.15        5.96      0.86 o 
  -8   5   9       40.10       36.79      2.14 o 
  -7   5   9        4.07        2.74      0.89 o 
  -6   5   9       36.27       36.35      1.70 o 
  -5   5   9       45.79       38.97      1.60 o 
  -4   5   9       15.06       15.46      1.13 o 
  -3   5   9       65.85       63.42      2.18 o 
  -2   5   9      175.57      172.36      3.21 o 
  -1   5   9      254.59      236.16      3.60 o 
   0   5   9       55.56       60.42      2.18 o 
   1   5   9        6.11        4.63      0.96 o 
   2   5   9        0.17        0.61      0.58 o 
   3   5   9       51.02       47.66      2.42 o 
   4   5   9       48.55       48.73      2.32 o 
   5   5   9       15.25       14.19      1.34 o 
   6   5   9       56.46       53.50      2.09 o 
   7   5   9        2.30        3.39      0.84 o 
 -10   6   9        5.63        3.15      0.72 o 
  -9   6   9       12.92       10.57      1.24 o 
  -8   6   9       11.59       11.55      1.20 o 
  -7   6   9       41.81       39.82      1.93 o 
  -6   6   9        0.40        0.81      0.83 o 
  -5   6   9       10.22        8.69      0.82 o 
  -4   6   9       13.43       14.75      1.22 o 
  -3   6   9       14.05       15.30      1.30 o 
  -2   6   9        7.08        6.93      0.94 o 
  -1   6   9       18.60       16.83      1.21 o 
   0   6   9       37.58       37.17      1.85 o 
   1   6   9        3.91        3.44      0.64 o 
   2   6   9        0.31        0.01      0.60 o 
   3   6   9        0.43        0.11      0.74 o 
   4   6   9        3.63        4.10      0.75 o 
   5   6   9        1.62        1.60      0.79 o 
   6   6   9       27.56       24.82      1.51 o 
  -9   7   9        5.02        3.72      0.73 o 
  -8   7   9        2.01        1.95      0.75 o 
  -7   7   9        0.03       -0.54      0.54 o 
  -6   7   9       21.01       21.78      1.51 o 
  -5   7   9       31.96       29.39      1.58 o 
  -4   7   9        0.65        0.02      0.52 o 
  -3   7   9       36.89       35.11      1.78 o 
  -2   7   9        5.15        6.68      0.84 o 
  -1   7   9       15.92       16.38      1.42 o 
   0   7   9       21.29       21.46      1.82 o 
   1   7   9        0.26       -0.65      0.65 o 
   2   7   9       21.20       25.80      1.61 o 
   3   7   9        0.02        0.14      0.51 o 
   4   7   9        0.01       -0.69      0.69 o 
   5   7   9        6.93        7.24      0.92 o 
  -7   8   9       23.25       20.12      1.16 o 
  -6   8   9       20.02       18.78      1.36 o 
  -5   8   9        2.36        2.59      0.82 o 
  -4   8   9       22.36       24.62      1.21 o 
  -3   8   9        0.21        0.09      0.45 o 
  -2   8   9       11.94       11.04      1.31 o 
  -1   8   9       16.81       14.83      1.39 o 
   0   8   9        3.99        2.86      1.01 o 
   1   8   9       37.62       37.67      2.61 o 
   2   8   9       19.85       21.35      1.48 o 
   3   8   9       16.39       13.23      1.70 o 
   4   8   9        0.01        0.15      0.78 o 
  -5   9   9       23.54       21.63      1.60 o 
  -4   9   9        8.14        8.17      1.04 o 
  -3   9   9       14.12       12.75      1.04 o 
  -2   9   9       39.56       37.63      1.87 o 
  -1   9   9       16.69       13.67      1.43 o 
   0   9   9        2.54        1.81      0.57 o 
   1   9   9        1.07        0.51      0.96 o 
 -12   0  10       49.86       49.18      3.54 o 
 -11   0  10        2.42        2.51      1.61 o 
 -10   0  10       42.66       48.84      4.69 o 
  -9   0  10        2.63        2.57      2.16 o 
  -8   0  10      301.74      289.91     11.39 o 
  -7   0  10      770.05      744.48     17.88 o 
  -6   0  10        5.47        4.89      1.21 o 
  -5   0  10       37.06       24.93      1.84 o 
  -4   0  10       96.93       95.63      2.95 o 
  -3   0  10     1993.29     1965.64     13.33 o 
  -2   0  10     1660.87     1799.04     12.50 o 
  -1   0  10       26.44       23.44      1.42 o 
   0   0  10       23.02       25.79      1.48 o 
   1   0  10      185.43      174.21      6.02 o 
   2   0  10      115.75      106.97      4.86 o 
   3   0  10      178.88      175.27      6.30 o 
   4   0  10      458.76      462.83      9.55 o 
   5   0  10        1.69        2.85      2.31 o 
   6   0  10        2.56        4.55      1.93 o 
   7   0  10       44.67       42.00      2.60 o 
   8   0  10        4.45        4.74      1.80 o 
 -12   1  10       10.16        8.49      0.78 o 
 -11   1  10      124.25      126.43      3.77 o 
 -10   1  10       12.08       13.98      2.03 o 
  -9   1  10      108.52      109.45      6.32 o 
  -8   1  10      139.02      142.86      4.58 o 
  -7   1  10       69.61       62.43      3.17 o 
  -6   1  10      318.49      317.16      4.76 o 
  -5   1  10       19.08       18.66      1.34 o 
  -4   1  10      417.91      434.92      5.09 o 
  -3   1  10      123.70      120.83      2.65 o 
  -2   1  10      243.42      255.05      3.64 o 
  -1   1  10       81.42       75.63      1.81 o 
   0   1  10      158.13      160.10      2.91 o 
   1   1  10       66.43       53.72      1.91 o 
   2   1  10       26.26       23.28      2.08 o 
   3   1  10        0.88        1.03      0.61 o 
   4   1  10       10.39        7.69      1.12 o 
   5   1  10       20.12       22.95      1.66 o 
   6   1  10       27.56       27.59      1.65 o 
   7   1  10      121.14      138.21      3.18 o 
   8   1  10      130.83      128.31      3.73 o 
 -12   2  10       38.04       38.79      1.70 o 
 -11   2  10       35.37       36.10      2.04 o 
 -10   2  10        0.70        0.44      0.73 o 
  -9   2  10        3.47        2.40      1.13 o 
  -8   2  10       15.73       16.73      1.70 o 
  -7   2  10       48.35       51.13      2.94 o 
  -6   2  10      193.14      192.15      3.72 o 
  -5   2  10      471.97      476.95      5.08 o 
  -4   2  10      123.73      134.98      2.53 o 
  -3   2  10      504.76      505.50      5.47 o 
  -2   2  10      147.52      155.37      3.01 o 
  -1   2  10       53.09       49.24      1.72 o 
   0   2  10      393.08      384.99      5.04 o 
   1   2  10      112.23      116.61      2.95 o 
   2   2  10      190.80      179.64      3.60 o 
   3   2  10      213.19      199.37      4.25 o 
   4   2  10      186.98      205.88      4.22 o 
   5   2  10        0.67        0.54      1.24 o 
   6   2  10      200.60      226.05      4.54 o 
   7   2  10       49.19       51.41      2.33 o 
   8   2  10        2.71        3.45      0.83 o 
 -11   3  10       12.93       12.30      0.98 o 
 -10   3  10        1.06        1.15      0.81 o 
  -9   3  10      187.83      199.28      4.07 o 
  -8   3  10       69.07       78.84      2.64 o 
  -7   3  10      251.97      251.06      4.42 o 
  -6   3  10       54.26       50.65      2.47 o 
  -5   3  10      297.01      293.55      5.94 o 
  -4   3  10       72.22       60.93      1.75 o 
  -3   3  10      131.62      138.86      2.73 o 
  -2   3  10      973.17      961.56      7.32 o 
  -1   3  10      356.86      353.42      4.52 o 
   0   3  10       78.17       70.22      2.10 o 
   1   3  10      346.07      317.49      5.59 o 
   2   3  10        0.07        0.27      0.56 o 
   3   3  10      412.32      415.10      6.19 o 
   4   3  10       16.79       16.31      1.32 o 
   5   3  10       96.72       96.11      3.17 o 
   6   3  10       79.61       76.89      2.99 o 
   7   3  10        0.49        1.26      0.44 o 
 -11   4  10        1.98        2.33      0.80 o 
 -10   4  10      116.67      131.58      3.65 o 
  -9   4  10      156.41      168.77      3.87 o 
  -8   4  10       94.33      100.49      3.34 o 
  -7   4  10       27.51       28.69      1.58 o 
  -6   4  10       54.06       55.66      2.39 o 
  -5   4  10      242.36      267.13      4.10 o 
  -4   4  10       11.68        8.96      0.82 o 
  -3   4  10        5.63        8.33      0.75 o 
  -2   4  10       11.66       13.14      0.93 o 
  -1   4  10       73.86       72.23      2.08 o 
   0   4  10        1.07        0.06      0.75 o 
   1   4  10       99.63      102.73      3.58 o 
   2   4  10      399.22      397.18      6.13 o 
   3   4  10       54.54       49.17      2.20 o 
   4   4  10      107.21      112.73      3.09 o 
   5   4  10       12.09       11.38      1.26 o 
   6   4  10       58.32       56.23      2.43 o 
   7   4  10        4.56        3.32      0.70 o 
 -10   5  10        0.10        0.81      0.76 o 
  -9   5  10       26.38       30.98      1.49 o 
  -8   5  10       31.93       35.18      1.96 o 
  -7   5  10        0.41       -0.66      0.73 o 
  -6   5  10      156.18      146.91      3.70 o 
  -5   5  10      122.83      125.68      2.82 o 
  -4   5  10      156.91      141.33      3.35 o 
  -3   5  10        5.31        6.26      0.76 o 
  -2   5  10       73.67       70.24      2.31 o 
  -1   5  10        9.24       11.26      1.06 o 
   0   5  10      134.33      127.09      3.15 o 
   1   5  10      124.95      128.92      4.01 o 
   2   5  10       77.85       74.42      3.00 o 
   3   5  10      127.09      121.34      3.66 o 
   4   5  10      100.34       98.18      3.03 o 
   5   5  10       92.05       98.62      3.29 o 
   6   5  10       31.30       29.50      1.55 o 
 -10   6  10       90.30       86.07      2.87 o 
  -9   6  10       30.40       33.16      2.11 o 
  -8   6  10       10.66       13.42      1.06 o 
  -7   6  10       36.73       45.67      1.93 o 
  -6   6  10        0.47       -0.06      0.65 o 
  -5   6  10      123.73      137.50      2.79 o 
  -4   6  10        0.03       -0.29      0.71 o 
  -3   6  10      125.92      120.84      3.04 o 
  -2   6  10        0.11       -0.36      0.83 o 
  -1   6  10      241.18      244.35      4.52 o 
   0   6  10       89.66       93.78      3.24 o 
   1   6  10       19.81       17.77      1.54 o 
   2   6  10        5.53        6.70      0.90 o 
   3   6  10       40.99       39.16      1.75 o 
   4   6  10       19.72       18.24      1.27 o 
   5   6  10       63.53       64.48      2.36 o 
  -8   7  10        9.63       10.80      1.04 o 
  -7   7  10       31.43       31.08      1.52 o 
  -6   7  10      124.92      136.66      3.31 o 
  -5   7  10        6.84        6.34      0.91 o 
  -4   7  10       88.25      100.80      2.48 o 
  -3   7  10       47.42       50.75      2.28 o 
  -2   7  10        0.57        0.23      0.76 o 
  -1   7  10        0.47       -0.67      0.67 o 
   0   7  10       62.17       67.47      3.37 o 
   1   7  10       84.11       90.34      3.27 o 
   2   7  10       10.00       10.73      1.17 o 
   3   7  10       23.21       23.06      1.34 o 
   4   7  10       24.33       19.60      1.69 o 
  -6   8  10        0.51        1.14      0.58 o 
  -5   8  10       27.57       36.07      1.51 o 
  -4   8  10        0.68        0.13      0.42 o 
  -3   8  10       12.21       11.56      0.94 o 
  -2   8  10        7.84        4.73      0.75 o 
  -1   8  10       42.05       50.51      2.31 o 
   0   8  10      117.95      112.92      3.16 o 
   1   8  10        1.60        0.07      0.54 o 
   2   8  10       19.17       16.74      1.40 o 
  -2   9  10        7.13        5.57      1.41 o 
  -1   9  10        5.96        5.15      0.90 o 
 -12   1  11        1.12        0.73      0.97 o 
 -11   1  11        6.07        6.09      0.89 o 
 -10   1  11        6.30        7.57      1.52 o 
  -9   1  11        3.89        4.59      1.36 o 
  -8   1  11       10.35        6.95      1.26 o 
  -7   1  11        3.96        5.10      1.10 o 
  -6   1  11        1.26        0.88      1.17 o 
  -5   1  11        4.85        1.47      0.58 o 
  -4   1  11        0.05        0.37      0.66 o 
  -3   1  11      395.64      402.48      6.03 o 
  -2   1  11        0.05       -0.09      0.90 o 
  -1   1  11       29.17       24.48      1.36 o 
   0   1  11      117.95      120.50      2.74 o 
   1   1  11       19.98       20.05      1.27 o 
   2   1  11        0.01        0.53      0.70 o 
   3   1  11       68.29       66.38      2.80 o 
   4   1  11        2.02        3.77      0.74 o 
   5   1  11       15.87       14.06      1.20 o 
   6   1  11       17.90       18.28      1.51 o 
   7   1  11        7.59        9.46      1.25 o 
 -11   2  11        0.01        0.19      0.96 o 
 -10   2  11       12.09       11.73      1.32 o 
  -9   2  11       30.85       28.53      1.78 o 
  -8   2  11        0.34        2.12      0.95 o 
  -7   2  11       18.70       19.06      1.54 o 
  -6   2  11        6.11        9.29      1.10 o 
  -5   2  11        0.29       -0.19      0.59 o 
  -4   2  11        0.55        0.26      0.44 o 
  -3   2  11       26.75       31.12      1.38 o 
  -2   2  11        0.89        0.54      0.78 o 
  -1   2  11        9.95       10.62      1.01 o 
   0   2  11       60.70       56.86      2.36 o 
   1   2  11      101.36      102.97      2.56 o 
   2   2  11      236.14      241.67      5.18 o 
   3   2  11       10.99        7.62      0.98 o 
   4   2  11       24.52       19.49      1.32 o 
   5   2  11       15.04       16.89      1.43 o 
   6   2  11        2.17        3.72      0.65 o 
   7   2  11        6.76        4.49      0.88 o 
 -11   3  11        0.52       -0.42      0.42 o 
 -10   3  11       32.02       29.34      1.50 o 
  -9   3  11       13.75       11.33      1.19 o 
  -8   3  11        8.56        5.40      1.15 o 
  -7   3  11        8.81        6.08      1.13 o 
  -6   3  11       26.75       20.94      1.55 o 
  -5   3  11       30.15       33.97      1.54 o 
  -4   3  11       48.30       50.75      2.06 o 
  -3   3  11       65.83       57.99      2.01 o 
  -2   3  11      212.43      217.20      4.12 o 
  -1   3  11       22.99       26.62      1.43 o 
   0   3  11       25.09       24.35      1.37 o 
   1   3  11      101.87      101.53      3.19 o 
   2   3  11      126.59      125.97      3.07 o 
   3   3  11       34.14       27.75      1.47 o 
   4   3  11       47.93       48.81      2.58 o 
   5   3  11       25.84       23.84      1.50 o 
   6   3  11        0.66       -0.20      0.40 o 
   7   3  11       12.22       11.23      1.53 o 
 -11   4  11        3.94        2.92      0.97 o 
 -10   4  11        2.90        3.34      0.89 o 
  -9   4  11        1.06        1.57      0.59 o 
  -8   4  11        9.67        6.29      1.00 o 
  -7   4  11       35.23       30.68      1.55 o 
  -6   4  11      153.14      153.59      3.41 o 
  -5   4  11        2.34        3.20      0.78 o 
  -4   4  11      169.36      167.06      3.59 o 
  -3   4  11       21.56       18.90      1.36 o 
  -2   4  11        0.16        0.85      0.64 o 
  -1   4  11       46.72       45.90      1.84 o 
   0   4  11       13.71       16.14      1.26 o 
   1   4  11       53.32       51.66      2.30 o 
   2   4  11       75.17       68.82      2.54 o 
   3   4  11        0.09        0.33      0.73 o 
   4   4  11        1.82        2.12      0.65 o 
   5   4  11       15.55       14.69      1.35 o 
   6   4  11       28.79       27.76      1.42 o 
 -10   5  11       19.69       18.89      1.46 o 
  -9   5  11        0.36       -0.01      0.51 o 
  -8   5  11        7.34        6.36      0.87 o 
  -7   5  11        6.22        4.81      0.83 o 
  -6   5  11       56.42       60.04      2.08 o 
  -5   5  11       94.49       88.38      2.33 o 
  -4   5  11       34.73       35.13      1.90 o 
  -3   5  11       40.56       43.06      2.01 o 
  -2   5  11       31.36       33.68      1.52 o 
  -1   5  11       39.27       35.15      1.44 o 
   0   5  11        2.67        3.09      0.71 o 
   1   5  11       13.69       11.75      1.19 o 
   2   5  11        9.19        9.17      1.02 o 
   3   5  11        0.53        0.30      0.84 o 
   4   5  11        0.60        1.09      1.19 o 
   5   5  11       78.83       81.11      2.16 o 
  -9   6  11        2.73        2.05      0.64 o 
  -8   6  11        2.49        1.21      0.50 o 
  -7   6  11       22.17       21.24      1.27 o 
  -6   6  11       11.01       15.94      1.05 o 
  -5   6  11       26.67       27.52      1.51 o 
  -4   6  11       51.81       49.31      2.06 o 
  -3   6  11       27.01       26.97      1.62 o 
  -2   6  11       27.50       27.16      1.82 o 
  -1   6  11        0.46        0.57      0.53 o 
   0   6  11       78.16       79.28      2.57 o 
   1   6  11        9.65       10.86      1.23 o 
   2   6  11        7.23        7.46      1.00 o 
   3   6  11        3.18        3.14      0.58 o 
   4   6  11        3.06        5.30      0.69 o 
  -7   7  11        1.32        0.93      0.38 o 
  -6   7  11        0.95        1.67      0.63 o 
  -5   7  11       16.94       14.88      1.24 o 
  -4   7  11       18.28       18.33      1.05 o 
  -3   7  11        6.63        7.63      0.83 o 
  -2   7  11       11.51       11.43      1.10 o 
  -1   7  11       31.91       27.85      1.90 o 
   0   7  11       14.60       14.62      1.02 o 
   1   7  11        3.46        2.89      0.63 o 
   2   7  11        0.59       -0.24      0.46 o 
   3   7  11        1.64        2.37      1.06 o 
  -5   8  11        9.50        8.47      1.09 o 
  -4   8  11        4.09        5.15      2.08 o 
  -3   8  11        9.33       10.18      0.83 o 
  -2   8  11        3.20        1.94      0.45 o 
  -1   8  11        2.25        1.26      0.41 o 
   0   8  11        0.00        0.06      0.41 o 
 -11   0  12        8.14        8.84      1.17 o 
 -10   0  12       27.52       24.55      3.24 o 
  -9   0  12        0.40        0.82      1.37 o 
  -8   0  12       72.32       77.34      3.10 o 
  -7   0  12       69.56       66.95      5.07 o 
  -6   0  12       46.27       43.89      4.82 o 
  -5   0  12      376.32      361.89     13.41 o 
  -4   0  12      338.86      309.07     12.47 o 
  -3   0  12     1122.94     1103.46     23.39 o 
  -2   0  12      518.62      521.25     11.30 o 
  -1   0  12      235.45      251.77      5.12 o 
   0   0  12      340.46      363.91     11.06 o 
   1   0  12       35.59       38.89      3.05 o 
   2   0  12      645.05      637.69     16.86 o 
   3   0  12       79.03       71.53      3.08 o 
   4   0  12       11.03       11.76      2.48 o 
   5   0  12        0.82       -0.74      1.34 o 
   6   0  12      135.15      141.36      5.95 o 
 -11   1  12       69.33       73.76      2.56 o 
 -10   1  12       22.52       22.20      1.66 o 
  -9   1  12       73.83       80.97      4.12 o 
  -8   1  12        0.18        1.84      0.87 o 
  -7   1  12      219.22      217.88      5.62 o 
  -6   1  12       86.16       82.24      3.15 o 
  -5   1  12       58.44       59.68      2.36 o 
  -4   1  12      147.39      152.10      4.26 o 
  -3   1  12       62.05       68.01      3.01 o 
  -2   1  12      209.27      207.20      5.09 o 
  -1   1  12        3.05        1.13      0.61 o 
   0   1  12       62.35       61.34      2.13 o 
   1   1  12      211.35      209.29      4.22 o 
   2   1  12       44.71       46.29      2.06 o 
   3   1  12      122.41      121.48      3.52 o 
   4   1  12       27.23       26.84      1.94 o 
   5   1  12        2.22        3.46      1.15 o 
   6   1  12        0.46        0.29      0.76 o 
 -11   2  12        0.00       -0.17      0.58 o 
 -10   2  12       46.41       48.91      2.17 o 
  -9   2  12       25.75       24.16      1.72 o 
  -8   2  12      105.50      112.75      5.19 o 
  -7   2  12       24.85       24.03      1.95 o 
  -6   2  12        0.57        2.56      0.87 o 
  -5   2  12       13.31       11.91      0.98 o 
  -4   2  12       27.87       26.01      1.55 o 
  -3   2  12      281.43      291.44      4.79 o 
  -2   2  12       18.31       21.59      1.40 o 
  -1   2  12       69.49       67.99      2.39 o 
   0   2  12      139.83      149.50      3.40 o 
   1   2  12       76.96       81.51      2.25 o 
   2   2  12       36.91       38.23      1.87 o 
   3   2  12       91.08       96.03      3.10 o 
   4   2  12       55.61       58.11      2.68 o 
   5   2  12        0.02       -0.60      0.60 o 
   6   2  12       16.83       16.39      1.47 o 
 -10   3  12        1.39        2.46      0.90 o 
  -9   3  12       88.42       93.14      2.63 o 
  -8   3  12       38.20       34.92      2.19 o 
  -7   3  12        2.49        2.50      1.01 o 
  -6   3  12      315.93      320.42      4.79 o 
  -5   3  12        2.67        2.50      0.66 o 
  -4   3  12      177.85      171.64      3.68 o 
  -3   3  12       27.22       29.24      1.38 o 
  -2   3  12      237.05      232.63      3.90 o 
  -1   3  12       52.85       52.52      1.94 o 
   0   3  12       75.76       75.38      2.23 o 
   1   3  12        8.92        8.19      1.06 o 
   2   3  12       33.93       38.06      1.80 o 
   3   3  12       62.69       64.33      2.16 o 
   4   3  12        1.69        1.05      0.68 o 
   5   3  12       16.19       15.96      1.23 o 
 -10   4  12       38.47       40.29      2.09 o 
  -9   4  12       10.10       12.33      0.94 o 
  -8   4  12        0.33        0.90      0.74 o 
  -7   4  12       61.88       74.33      3.14 o 
  -6   4  12       15.22       13.08      1.41 o 
  -5   4  12      135.42      143.97      3.57 o 
  -4   4  12       26.98       25.89      1.45 o 
  -3   4  12       47.70       56.48      2.12 o 
  -2   4  12        1.69        1.56      0.63 o 
  -1   4  12      137.68      135.66      3.22 o 
   0   4  12       20.23       19.57      1.29 o 
   1   4  12       36.87       31.22      1.73 o 
   2   4  12       29.60       31.85      1.64 o 
   3   4  12        2.64        4.54      0.63 o 
   4   4  12       31.70       30.85      1.77 o 
   5   4  12        0.51       -0.09      0.68 o 
  -9   5  12       42.97       46.14      2.23 o 
  -8   5  12       25.04       21.65      1.31 o 
  -7   5  12      114.74      124.82      3.69 o 
  -6   5  12        0.61        2.40      0.72 o 
  -5   5  12       62.91       58.70      2.19 o 
  -4   5  12      232.69      242.06      4.47 o 
  -3   5  12       22.40       24.35      1.41 o 
  -2   5  12        2.67        1.54      0.62 o 
  -1   5  12       47.68       44.63      1.98 o 
   0   5  12       32.45       38.08      1.87 o 
   1   5  12       27.36       32.48      1.65 o 
   2   5  12       13.16       12.58      1.02 o 
   3   5  12       42.64       45.95      1.54 o 
   4   5  12        1.61        1.18      0.95 o 
  -8   6  12       86.71       79.15      2.92 o 
  -7   6  12       82.46       80.14      3.40 o 
  -6   6  12       68.36       69.13      2.02 o 
  -5   6  12       65.87       73.26      2.21 o 
  -4   6  12        1.80        1.81      0.58 o 
  -3   6  12        0.65        2.73      0.73 o 
  -2   6  12        2.18        2.06      0.68 o 
  -1   6  12       60.83       65.35      2.08 o 
   0   6  12       51.01       51.26      2.12 o 
   1   6  12        8.28        6.74      0.87 o 
   2   6  12        9.94        9.29      1.17 o 
   3   6  12        2.19        3.69      0.74 o 
  -6   7  12       80.54       75.94      4.07 o 
  -5   7  12        0.12       -0.64      0.64 o 
  -4   7  12       11.60       11.03      0.78 o 
  -3   7  12        7.40        6.91      0.64 o 
  -2   7  12       29.65       30.73      1.43 o 
  -1   7  12        0.13       -0.33      0.51 o 
   0   7  12       47.31       47.93      1.73 o 
   1   7  12       22.28       22.88      1.32 o 
 -10   1  13        0.46        0.86      0.66 o 
  -9   1  13        0.45        1.18      1.20 o 
  -8   1  13        0.78        1.02      0.56 o 
  -7   1  13        0.60       -1.37      1.38 o 
  -6   1  13        7.47        7.72      1.75 o 
  -5   1  13       26.63       31.76      1.70 o 
  -4   1  13        6.09        6.01      1.00 o 
  -3   1  13       16.84       15.71      1.86 o 
  -2   1  13      165.95      165.16      5.24 o 
  -1   1  13      117.63      124.73      3.28 o 
   0   1  13       10.96       11.53      1.02 o 
   1   1  13        3.55        3.19      0.70 o 
   2   1  13       24.02       23.64      1.40 o 
   3   1  13        5.92        5.40      0.73 o 
   4   1  13       15.78       17.19      1.39 o 
   5   1  13        0.41        1.16      0.64 o 
 -10   2  13        3.93        3.71      0.90 o 
  -9   2  13        2.77        3.52      1.00 o 
  -8   2  13       80.53       77.26      2.95 o 
  -7   2  13        0.41       -0.03      0.82 o 
  -6   2  13        1.40        1.47      0.86 o 
  -5   2  13        0.83        1.65      0.85 o 
  -4   2  13      139.51      139.87      3.64 o 
  -3   2  13      153.39      158.45      3.91 o 
  -2   2  13       49.98       47.91      1.93 o 
  -1   2  13        0.91       -0.23      0.62 o 
   0   2  13       25.73       26.57      1.45 o 
   1   2  13       16.17       14.11      1.14 o 
   2   2  13       17.36       16.48      1.30 o 
   3   2  13       10.29        9.78      1.02 o 
   4   2  13        2.32        1.27      0.52 o 
   5   2  13        0.64       -1.02      1.02 o 
 -10   3  13        0.03        1.62      0.64 o 
  -9   3  13        3.82        5.09      1.47 o 
  -8   3  13       37.08       31.63      1.56 o 
  -7   3  13        0.89        1.70      0.85 o 
  -6   3  13        0.18        1.02      0.65 o 
  -5   3  13        1.70        1.93      0.59 o 
  -4   3  13        1.22        0.87      0.64 o 
  -3   3  13       13.78       12.70      1.11 o 
  -2   3  13        0.00        0.13      0.52 o 
  -1   3  13        0.04        0.30      0.52 o 
   0   3  13        1.56        1.96      0.64 o 
   1   3  13      100.54       93.51      2.65 o 
   2   3  13        7.37        6.12      0.75 o 
   3   3  13       31.30       30.83      2.14 o 
   4   3  13        4.61        5.58      0.75 o 
  -9   4  13        9.94        8.47      1.49 o 
  -8   4  13       27.13       23.58      1.49 o 
  -7   4  13       37.59       35.99      1.98 o 
  -6   4  13        1.45        0.52      1.47 o 
  -5   4  13        1.81        1.94      0.65 o 
  -4   4  13       19.78       20.36      1.26 o 
  -3   4  13       59.70       61.74      2.07 o 
  -2   4  13        9.50        8.86      0.95 o 
  -1   4  13       12.51       13.61      1.09 o 
   0   4  13       53.47       51.27      2.03 o 
   1   4  13        1.13       -0.54      0.54 o 
   2   4  13       17.18       18.70      1.27 o 
   3   4  13        3.66        3.10      0.70 o 
   4   4  13        9.95        9.53      1.50 o 
  -8   5  13        1.20        1.09      0.72 o 
  -7   5  13       14.48       12.71      1.54 o 
  -6   5  13       19.30       20.50      1.99 o 
  -5   5  13        3.42        3.05      0.78 o 
  -4   5  13        1.13        0.87      0.63 o 
  -3   5  13       16.93       15.91      1.05 o 
  -2   5  13        0.95       -0.43      0.50 o 
  -1   5  13        6.53        7.49      0.72 o 
   0   5  13        0.13        0.53      0.81 o 
   1   5  13        0.21        0.35      0.51 o 
   2   5  13        6.34        6.25      0.83 o 
   3   5  13        0.41       -0.12      0.81 o 
  -6   6  13        7.35        5.77      1.03 o 
  -5   6  13        0.01        0.65      0.55 o 
  -4   6  13        7.63        6.25      1.13 o 
  -3   6  13        6.72        5.79      0.65 o 
  -2   6  13        0.06       -0.48      0.48 o 
  -1   6  13        5.89        4.42      0.56 o 
   0   6  13        4.36        1.39      0.47 o 
   1   6  13       21.90       19.66      1.53 o 
  -9   0  14       15.28       10.20      1.90 o 
  -8   0  14        0.35        0.33      0.69 o 
  -7   0  14       11.19       15.87      1.83 o 
  -6   0  14        2.54        1.31      1.42 o 
  -5   0  14       18.78       19.68      2.06 o 
  -4   0  14       77.33       75.58      5.99 o 
  -3   0  14       19.86       15.09      3.08 o 
  -2   0  14        0.34        2.42      2.15 o 
  -1   0  14       60.92       63.64      5.35 o 
   0   0  14       38.30       38.12      4.12 o 
   1   0  14      357.24      371.68      7.14 o 
   2   0  14       55.53       54.48      2.26 o 
   3   0  14       10.94        7.01      1.59 o 
  -9   1  14       18.28       16.86      1.52 o 
  -8   1  14       11.47       12.64      1.21 o 
  -7   1  14       58.66       56.55      2.48 o 
  -6   1  14       42.04       46.47      2.05 o 
  -5   1  14       12.67       12.28      1.24 o 
  -4   1  14        9.41        9.31      1.27 o 
  -3   1  14      108.50      114.13      4.13 o 
  -2   1  14      311.90      318.88      6.78 o 
  -1   1  14       48.22       47.66      2.67 o 
   0   1  14       88.51       92.30      2.91 o 
   1   1  14        1.53        0.61      0.67 o 
   2   1  14       37.70       37.60      1.47 o 
   3   1  14       89.08       85.38      2.46 o 
  -9   2  14        3.92        5.14      0.88 o 
  -8   2  14       75.06       73.67      2.14 o 
  -7   2  14      123.91      133.95      3.55 o 
  -6   2  14       21.71       20.43      1.62 o 
  -5   2  14       63.07       72.06      2.54 o 
  -4   2  14       76.68       74.90      2.71 o 
  -3   2  14      174.89      167.56      4.82 o 
  -2   2  14        9.74       11.56      1.26 o 
  -1   2  14      221.28      235.07      3.72 o 
   0   2  14       43.79       42.77      1.72 o 
   1   2  14        0.85        2.86      1.05 o 
   2   2  14      127.08      132.69      5.17 o 
   3   2  14        0.37        0.77      1.10 o 
  -8   3  14        4.94        4.41      0.62 o 
  -7   3  14       99.64      102.69      2.90 o 
  -6   3  14       18.51       20.25      2.03 o 
  -5   3  14       84.38       90.26      2.66 o 
  -4   3  14      214.66      226.35      4.02 o 
  -3   3  14       30.53       33.33      1.84 o 
  -2   3  14        2.88        4.31      0.77 o 
  -1   3  14       21.20       21.34      1.16 o 
   0   3  14        1.82        3.83      0.62 o 
   1   3  14       29.96       30.71      1.54 o 
   2   3  14        5.80        5.54      0.82 o 
   3   3  14       15.76       15.02      1.71 o 
  -7   4  14       20.32       19.62      1.59 o 
  -6   4  14       25.96       26.19      2.04 o 
  -5   4  14       21.65       19.49      1.91 o 
  -4   4  14        3.15        3.19      0.53 o 
  -3   4  14       24.22       23.27      1.24 o 
  -2   4  14        5.59        7.21      0.82 o 
  -1   4  14       75.23       87.91      2.27 o 
   0   4  14       55.11       57.60      2.05 o 
   1   4  14        5.00        5.92      0.84 o 
   2   4  14       10.27       10.23      1.60 o 
  -6   5  14       86.56       85.37      3.08 o 
  -5   5  14        7.11        5.45      1.09 o 
  -4   5  14       78.94       79.24      1.98 o 
  -3   5  14        9.87       10.73      0.79 o 
  -2   5  14       92.37       89.85      2.36 o 
  -1   5  14        0.30        0.21      0.52 o 
   0   5  14       31.55       30.97      1.53 o 
  -7   1  15        0.10       -0.45      0.45 o 
  -6   1  15       13.68       14.11      1.38 o 
  -5   1  15        2.21        2.43      0.55 o 
  -4   1  15        2.48        3.32      0.74 o 
  -3   1  15       27.51       30.19      1.93 o 
  -2   1  15       10.34       11.41      1.32 o 
  -1   1  15       25.69       25.92      1.78 o 
   0   1  15       81.15       78.75      3.10 o 
   1   1  15        2.09        2.37      0.61 o 
  -7   2  15        3.96        2.88      0.91 o 
  -6   2  15        6.43        4.78      0.91 o 
  -5   2  15        4.71        5.83      1.16 o 
  -4   2  15        6.28        6.86      1.74 o 
  -3   2  15       50.26       51.33      2.39 o 
  -2   2  15       18.27       15.87      1.41 o 
  -1   2  15        0.08       -0.16      0.62 o 
   0   2  15        4.77        5.37      1.13 o 
   1   2  15       13.54       11.35      0.99 o 
  -6   3  15       14.47       16.69      1.43 o 
  -5   3  15        0.32        2.33      0.68 o 
  -4   3  15       27.89       28.76      1.38 o 
  -3   3  15        4.50        3.28      0.70 o 
  -2   3  15        5.99        5.95      0.73 o 
  -1   3  15        1.79        1.81      0.80 o 
   0   3  15        5.22        5.63      1.70 o 
   1   3  15        4.07        2.24      1.03 o 
  -5   4  15       19.21       15.05      1.89 o 
  -4   4  15       71.46       67.14      2.71 o 
  -3   4  15        1.86        1.58      0.50 o 
  -2   4  15        0.74        0.93      0.55 o 
  -1   4  15       11.14       10.83      1.05 o 
  -5   0  16       63.13       62.01      3.76 o 
  -4   0  16        2.11        1.45      0.62 o 
  -3   0  16       28.13       32.54      1.98 o 
  -2   0  16       29.93       26.01      1.45 o 
  -1   0  16       13.52       10.42      1.16 o 
  -5   1  16       19.29       20.13      2.24 o 
  -4   1  16       16.19       14.57      1.46 o 
  -3   1  16       24.16       24.81      1.21 o 
  -2   1  16       98.65      100.48      2.31 o 
  -1   1  16        4.53        3.21      0.64 o 
  -5   2  16       39.89       39.06      2.76 o 
  -4   2  16       10.50        9.68      1.10 o 
  -3   2  16       13.43       10.98      0.93 o 
  -2   2  16        1.51        1.24      0.51 o 
                                                 
